# Supplementary material for: A wireless battery-free eye modulation patch for high myopia therapy
Source: Nat Commun. 2024 Feb 26;15:1766. doi: 10.1038/s41467-024-46049-6 (PMC10897479; doi:10.1038/s41467-024-46049-6)
Supplement: Supplementary file 9 — Source Data [file 41467_2024_46049_MOESM9_ESM.xlsx]

## Sheet: Figure 2i
	Figure 2i Average output power at different tissue depths.
			Distance (mm)	Current (mA)
			7	5.01	5.011	5.011	5.012	5.013	5.01	5.011	5.01	5.013	5.013	5.012
			15	5.14	5.14	5.15	5.14	5.16	5.15	5.15	5.15	5.15	5.14	5.15
			26	4.12	4.14	4.16	4.18	4.2	4.23	4.26	4.28	4.29	4.28	4.27
			35	4.71	4.63	4.62	4.56	4.48	4.49	4.42	4.37	4.29	4.28	4.24
			Distance (mm)	Voltage
			7	7.71837	7.75297	7.74927	7.73717	7.72873	7.73933	7.75959	7.7112	7.7156	7.7121	7.7111
			15	7.8771	7.82969	7.85921	7.81864	7.81812	7.82585	7.83728	7.80556	7.80665	7.807	7.80706
			26	7.60663	7.61615	7.62106	7.62556	7.62653	7.62599	7.63162	7.62943	7.62645	7.62456	7.62314
			35	7.45392	7.43636	7.48016	7.4269	7.49089	7.43623	7.43856	7.48817	7.40593	7.45253	7.49652
			Distance (mm)	Power
			7	38.669	38.8501	38.8316	38.7787	38.7441	38.774	38.8833	38.6331	38.6783	38.6608	38.648
			15	40.4883	40.2446	40.4749	40.1878	40.3415	40.3031	40.362	40.1986	40.2042	40.128	40.2064
			26	31.3393	31.5309	31.7036	31.8748	32.0314	32.2579	32.5107	32.654	32.7175	32.6331	32.5508
			35	35.108	34.4303	34.5583	33.8667	33.5592	33.3887	32.8784	32.7233	31.7714	31.8968	31.7852

## Sheet: Figure 2j
	Figure 2j The working current of the location red μ-LEDs and cross-linking blue μ-LEDs at different depths in the gel.
			Distance (mm)	Current (mA) Cross-linking blue led										Distance (mm)	Current (mA) Locating red led
			1	7.56	7.55	7.64	7.57	7.56	7.62	7.54	7.6			1	7.15	7.22	7.24	7.16	7.18	7.2	7.11	7.21
			2	9.16	9.24	9.01	9.03	9.15	8.97	9.15	9.11			2	8	8.02	7.9	8.04	8.01	8.06	7.94	8.11
			3	7.06	6.99	7.05	7.06	7.04	7.05	7	7.03			3	6.2	6.24	6.18	6.18	6.2	6.15	6.1	6.11
			4	10.37	10.32	10.37	10.29	10.3	10.34	10.26	10.31			4	11.17	11.23	11.2	11.27	11.21	11.15	11.28	11.19
			5	8.7	8.76	8.8	8.73	8.66	8.7	8.71	8.67			5	10.22	10.25	10.18	10.2	10.24	10.12	10.21	10.25
			10	9.65	9.66	9.66	9.61	9.57	9.54	9.57	9.61			10	7.31	7.37	7.33	7.32	7.37	7.28	7.35	7.32
			15	6.25	6.22	6.2	6.26	6.26	6.24	6.18	6.28			15	5.6	5.62	5.59	5.62	5.62	5.64	5.61	5.58
			20	7.64	7.62	7.61	7.58	7.55	7.6	7.63	7.58			20	4.74	4.79	4.79	4.78	4.79	4.8	4.81	4.78
			25	6.93	6.85	6.92	6.93	6.86	6.94	6.96	6.85			25	7.12	7.19	7.19	7.13	7.21	7.16	7.18	7.19
			30	6.01	6.02	5.95	6.05	6.01	6	6.05	5.96			30	4.99	5.01	4.99	4.98	5	4.99	4.95	5

## Sheet: Figure 3e
	Figure 3e Current-voltage characteristics of the electrochemical micro-actuator with a voltage range of 0 - 4.5 V.
		Voltage	Current
		V	mA
		0	0.01229
		0.001	0.01239
		0.002	0.01238
		0.003	0.01234
		0.004	0.01241
		0.005	0.01229
		0.006	0.01225
		0.007	0.01236
		0.008	0.01242
		0.009	0.01245
		0.01	0.01252
		0.011	0.01237
		0.012	0.0124
		0.013	0.01223
		0.014	0.01233
		0.015	0.0124
		0.016	0.01234
		0.017	0.01242
		0.018	0.01238
		0.019	0.01236
		0.02	0.01244
		0.021	0.01238
		0.022	0.01247
		0.023	0.01249
		0.024	0.01249
		0.025	0.01242
		0.026	0.01244
		0.027	0.01236
		0.028	0.0124
		0.029	0.01241
		0.03	0.01247
		0.031	0.01223
		0.032	0.01242
		0.033	0.01242
		0.034	0.01247
		0.035	0.01246
		0.036	0.01257
		0.037	0.01246
		0.038	0.01251
		0.039	0.01246
		0.04	0.0126
		0.041	0.01261
		0.042	0.0126
		0.043	0.0124
		0.044	0.01245
		0.045	0.01244
		0.046	0.01244
		0.047	0.01251
		0.048	0.01248
		0.049	0.01261
		0.05	0.01264
		0.051	0.01255
		0.052	0.01265
		0.053	0.01258
		0.054	0.01252
		0.055	0.0125
		0.056	0.01244
		0.057	0.01258
		0.058	0.0125
		0.059	0.01251
		0.06	0.01251
		0.061	0.01245
		0.062	0.01256
		0.063	0.01254
		0.064	0.01257
		0.065	0.01244
		0.066	0.01254
		0.067	0.01257
		0.068	0.01259
		0.069	0.0125
		0.07	0.01246
		0.071	0.01257
		0.072	0.01247
		0.073	0.01244
		0.074	0.01248
		0.075	0.01255
		0.076	0.0126
		0.077	0.01258
		0.078	0.01268
		0.079	0.01252
		0.08	0.01245
		0.081	0.01256
		0.082	0.01255
		0.083	0.01248
		0.084	0.01262
		0.085	0.01264
		0.086	0.0126
		0.087	0.01253
		0.088	0.01259
		0.089	0.01264
		0.09	0.01262
		0.091	0.01266
		0.092	0.01259
		0.093	0.01263
		0.094	0.01263
		0.095	0.01246
		0.096	0.01254
		0.097	0.01271
		0.098	0.01265
		0.099	0.01259
		0.1	0.01262
		0.101	0.01255
		0.102	0.01274
		0.103	0.01261
		0.104	0.01267
		0.105	0.01261
		0.106	0.01267
		0.107	0.01255
		0.108	0.01262
		0.109	0.01248
		0.11	0.01258
		0.111	0.0126
		0.112	0.01275
		0.113	0.01265
		0.114	0.01264
		0.115	0.01267
		0.116	0.01273
		0.117	0.01257
		0.118	0.01271
		0.119	0.01268
		0.12	0.0127
		0.121	0.01269
		0.122	0.01277
		0.123	0.01278
		0.124	0.01271
		0.125	0.01277
		0.126	0.01267
		0.127	0.01265
		0.128	0.01276
		0.129	0.01272
		0.13	0.01275
		0.131	0.01272
		0.132	0.01277
		0.133	0.01279
		0.134	0.01275
		0.135	0.01273
		0.136	0.01278
		0.137	0.01286
		0.138	0.0128
		0.139	0.01273
		0.14	0.01272
		0.141	0.0127
		0.142	0.01276
		0.143	0.01285
		0.144	0.01286
		0.145	0.01279
		0.146	0.01279
		0.147	0.01276
		0.148	0.01275
		0.149	0.01286
		0.15	0.01289
		0.151	0.01281
		0.152	0.01281
		0.153	0.01279
		0.154	0.0129
		0.155	0.01292
		0.156	0.01303
		0.157	0.01278
		0.158	0.01277
		0.159	0.0129
		0.16	0.01284
		0.161	0.01281
		0.162	0.01288
		0.163	0.0128
		0.164	0.01295
		0.165	0.0128
		0.166	0.01287
		0.167	0.01279
		0.168	0.01284
		0.169	0.01285
		0.17	0.01286
		0.171	0.01284
		0.172	0.01282
		0.173	0.01281
		0.174	0.01292
		0.175	0.01286
		0.176	0.01289
		0.177	0.01294
		0.178	0.01282
		0.179	0.0129
		0.18	0.01286
		0.181	0.01297
		0.182	0.01297
		0.183	0.01304
		0.184	0.01296
		0.185	0.01303
		0.186	0.01295
		0.187	0.01306
		0.188	0.01304
		0.189	0.01311
		0.19	0.01308
		0.191	0.0131
		0.192	0.01308
		0.193	0.0129
		0.194	0.0131
		0.195	0.01307
		0.196	0.01312
		0.197	0.01293
		0.198	0.01306
		0.199	0.01312
		0.2	0.01304
		0.201	0.0132
		0.202	0.01314
		0.203	0.01308
		0.204	0.01318
		0.205	0.01312
		0.206	0.0132
		0.207	0.01315
		0.208	0.01315
		0.209	0.01302
		0.21	0.01307
		0.211	0.01325
		0.212	0.01325
		0.213	0.01319
		0.214	0.01334
		0.215	0.0133
		0.216	0.01343
		0.217	0.01334
		0.218	0.01332
		0.219	0.01334
		0.22	0.01342
		0.221	0.0133
		0.222	0.01352
		0.223	0.01341
		0.224	0.01338
		0.225	0.01355
		0.226	0.01339
		0.227	0.01347
		0.228	0.01345
		0.229	0.01349
		0.23	0.01347
		0.231	0.01342
		0.232	0.01354
		0.233	0.01358
		0.234	0.01347
		0.235	0.01369
		0.236	0.0136
		0.237	0.01357
		0.238	0.01363
		0.239	0.01358
		0.24	0.01355
		0.241	0.01358
		0.242	0.01372
		0.243	0.01367
		0.244	0.01387
		0.245	0.01367
		0.246	0.01377
		0.247	0.01378
		0.248	0.01372
		0.249	0.0138
		0.25	0.01384
		0.251	0.01383
		0.252	0.01387
		0.253	0.01388
		0.254	0.014
		0.255	0.01401
		0.256	0.01397
		0.257	0.01389
		0.258	0.01396
		0.259	0.01401
		0.26	0.01393
		0.261	0.0139
		0.262	0.01389
		0.263	0.01402
		0.264	0.01393
		0.265	0.01393
		0.266	0.01395
		0.267	0.01402
		0.268	0.01397
		0.269	0.01406
		0.27	0.014
		0.271	0.01401
		0.272	0.01406
		0.273	0.01405
		0.274	0.01407
		0.275	0.01405
		0.276	0.01413
		0.277	0.01405
		0.278	0.01412
		0.279	0.01412
		0.28	0.01399
		0.281	0.01405
		0.282	0.01408
		0.283	0.01409
		0.284	0.01415
		0.285	0.01407
		0.286	0.01414
		0.287	0.01425
		0.288	0.0141
		0.289	0.0143
		0.29	0.0142
		0.291	0.01419
		0.292	0.01411
		0.293	0.01409
		0.294	0.01406
		0.295	0.0142
		0.296	0.01417
		0.297	0.0141
		0.298	0.01419
		0.299	0.0143
		0.3	0.01432
		0.301	0.01417
		0.302	0.0142
		0.303	0.01421
		0.304	0.01423
		0.305	0.01421
		0.306	0.01429
		0.307	0.01434
		0.308	0.01438
		0.309	0.01432
		0.31	0.01433
		0.311	0.0143
		0.312	0.01444
		0.313	0.01434
		0.314	0.01435
		0.315	0.01433
		0.316	0.0143
		0.317	0.01427
		0.318	0.01434
		0.319	0.01432
		0.32	0.01445
		0.321	0.01444
		0.322	0.01427
		0.323	0.01434
		0.324	0.01426
		0.325	0.01427
		0.326	0.01437
		0.327	0.01437
		0.328	0.01447
		0.329	0.01447
		0.33	0.01443
		0.331	0.01434
		0.332	0.01441
		0.333	0.01447
		0.334	0.01436
		0.335	0.01442
		0.336	0.01444
		0.337	0.0145
		0.338	0.01444
		0.339	0.01448
		0.34	0.01447
		0.341	0.01446
		0.342	0.01438
		0.343	0.01456
		0.344	0.01442
		0.345	0.01447
		0.346	0.01449
		0.347	0.01442
		0.348	0.0144
		0.349	0.01453
		0.35	0.01453
		0.351	0.01441
		0.352	0.01451
		0.353	0.01442
		0.354	0.01458
		0.355	0.01447
		0.356	0.01447
		0.357	0.01464
		0.358	0.01444
		0.359	0.01454
		0.36	0.01448
		0.361	0.01462
		0.362	0.01459
		0.363	0.0146
		0.364	0.01456
		0.365	0.01455
		0.366	0.01461
		0.367	0.01459
		0.368	0.01453
		0.369	0.01449
		0.37	0.0146
		0.371	0.01448
		0.372	0.0147
		0.373	0.01465
		0.374	0.0147
		0.375	0.0146
		0.376	0.01451
		0.377	0.01464
		0.378	0.01461
		0.379	0.01466
		0.38	0.01464
		0.381	0.01464
		0.382	0.01465
		0.383	0.01472
		0.384	0.01473
		0.385	0.01482
		0.386	0.01457
		0.387	0.01468
		0.388	0.0147
		0.389	0.01473
		0.39	0.0147
		0.391	0.01467
		0.392	0.01473
		0.393	0.01474
		0.394	0.01475
		0.395	0.0148
		0.396	0.01474
		0.397	0.01473
		0.398	0.01478
		0.399	0.01478
		0.4	0.0147
		0.401	0.01484
		0.402	0.01486
		0.403	0.01481
		0.404	0.01494
		0.405	0.01494
		0.406	0.01497
		0.407	0.01493
		0.408	0.01483
		0.409	0.01492
		0.41	0.01487
		0.411	0.01485
		0.412	0.01489
		0.413	0.01489
		0.414	0.01492
		0.415	0.01484
		0.416	0.01491
		0.417	0.01494
		0.418	0.01483
		0.419	0.01498
		0.42	0.01498
		0.421	0.01497
		0.422	0.01499
		0.423	0.01506
		0.424	0.01501
		0.425	0.01509
		0.426	0.01507
		0.427	0.01492
		0.428	0.01498
		0.429	0.01495
		0.43	0.01506
		0.431	0.01506
		0.432	0.01503
		0.433	0.01512
		0.434	0.01505
		0.435	0.01506
		0.436	0.01501
		0.437	0.01509
		0.438	0.01499
		0.439	0.01511
		0.44	0.01515
		0.441	0.01508
		0.442	0.01506
		0.443	0.01522
		0.444	0.01505
		0.445	0.01508
		0.446	0.01509
		0.447	0.01514
		0.448	0.01507
		0.449	0.01502
		0.45	0.01507
		0.451	0.01508
		0.452	0.01502
		0.453	0.01526
		0.454	0.01505
		0.455	0.01521
		0.456	0.01517
		0.457	0.01517
		0.458	0.01534
		0.459	0.01517
		0.46	0.01505
		0.461	0.01525
		0.462	0.01518
		0.463	0.01521
		0.464	0.01514
		0.465	0.01511
		0.466	0.0153
		0.467	0.01524
		0.468	0.0152
		0.469	0.01519
		0.47	0.01509
		0.471	0.01531
		0.472	0.01521
		0.473	0.01531
		0.474	0.01531
		0.475	0.01521
		0.476	0.01533
		0.477	0.01526
		0.478	0.01532
		0.479	0.01531
		0.48	0.01516
		0.481	0.01534
		0.482	0.01527
		0.483	0.0153
		0.484	0.01517
		0.485	0.0153
		0.486	0.01534
		0.487	0.01531
		0.488	0.01521
		0.489	0.01531
		0.49	0.01521
		0.491	0.01535
		0.492	0.01529
		0.493	0.01538
		0.494	0.0153
		0.495	0.01531
		0.496	0.01538
		0.497	0.01536
		0.498	0.01529
		0.499	0.01532
		0.5	0.01527
		0.501	0.01521
		0.502	0.01535
		0.503	0.01528
		0.504	0.01538
		0.505	0.01532
		0.506	0.01533
		0.507	0.01532
		0.508	0.01527
		0.509	0.0154
		0.51	0.01533
		0.511	0.01533
		0.512	0.01542
		0.513	0.01536
		0.514	0.01533
		0.515	0.01537
		0.516	0.01536
		0.517	0.01542
		0.518	0.01537
		0.519	0.01542
		0.52	0.01526
		0.521	0.01528
		0.522	0.0154
		0.523	0.01543
		0.524	0.01541
		0.525	0.01528
		0.526	0.0154
		0.527	0.01539
		0.528	0.01535
		0.529	0.01535
		0.53	0.01534
		0.531	0.01539
		0.532	0.01547
		0.533	0.01544
		0.534	0.01542
		0.535	0.01542
		0.536	0.01552
		0.537	0.01552
		0.538	0.01544
		0.539	0.01545
		0.54	0.01558
		0.541	0.01541
		0.542	0.01545
		0.543	0.01538
		0.544	0.01549
		0.545	0.01558
		0.546	0.01563
		0.547	0.01552
		0.548	0.01555
		0.549	0.01556
		0.55	0.01543
		0.551	0.01557
		0.552	0.01548
		0.553	0.0154
		0.554	0.01543
		0.555	0.01554
		0.556	0.01546
		0.557	0.01555
		0.558	0.01546
		0.559	0.0156
		0.56	0.01549
		0.561	0.01565
		0.562	0.0154
		0.563	0.01553
		0.564	0.01557
		0.565	0.01565
		0.566	0.01544
		0.567	0.01564
		0.568	0.01563
		0.569	0.01555
		0.57	0.01556
		0.571	0.01566
		0.572	0.01568
		0.573	0.01568
		0.574	0.01566
		0.575	0.01556
		0.576	0.01555
		0.577	0.01568
		0.578	0.01566
		0.579	0.01571
		0.58	0.0157
		0.581	0.01573
		0.582	0.01572
		0.583	0.01562
		0.584	0.01566
		0.585	0.01564
		0.586	0.01559
		0.587	0.01565
		0.588	0.01566
		0.589	0.01567
		0.59	0.01566
		0.591	0.0157
		0.592	0.01566
		0.593	0.01562
		0.594	0.01566
		0.595	0.01579
		0.596	0.01574
		0.597	0.01574
		0.598	0.01581
		0.599	0.01573
		0.6	0.0158
		0.601	0.0157
		0.602	0.0158
		0.603	0.01568
		0.604	0.01567
		0.605	0.01572
		0.606	0.01579
		0.607	0.0157
		0.608	0.01573
		0.609	0.01575
		0.61	0.01581
		0.611	0.01585
		0.612	0.01582
		0.613	0.01576
		0.614	0.01573
		0.615	0.01581
		0.616	0.01574
		0.617	0.01581
		0.618	0.01579
		0.619	0.01585
		0.62	0.01585
		0.621	0.01587
		0.622	0.01581
		0.623	0.01587
		0.624	0.01567
		0.625	0.01588
		0.626	0.01583
		0.627	0.01586
		0.628	0.01577
		0.629	0.01586
		0.63	0.01575
		0.631	0.01583
		0.632	0.01582
		0.633	0.01582
		0.634	0.01578
		0.635	0.01585
		0.636	0.01593
		0.637	0.01593
		0.638	0.0159
		0.639	0.01592
		0.64	0.01593
		0.641	0.01602
		0.642	0.01588
		0.643	0.016
		0.644	0.01578
		0.645	0.01583
		0.646	0.01593
		0.647	0.01587
		0.648	0.01598
		0.649	0.01595
		0.65	0.01594
		0.651	0.01597
		0.652	0.01597
		0.653	0.01599
		0.654	0.01597
		0.655	0.01608
		0.656	0.016
		0.657	0.01599
		0.658	0.016
		0.659	0.01603
		0.66	0.016
		0.661	0.01613
		0.662	0.016
		0.663	0.01607
		0.664	0.01597
		0.665	0.01603
		0.666	0.01599
		0.667	0.01599
		0.668	0.01611
		0.669	0.01615
		0.67	0.01598
		0.671	0.01618
		0.672	0.01616
		0.673	0.01606
		0.674	0.0162
		0.675	0.01619
		0.676	0.01626
		0.677	0.01633
		0.678	0.01632
		0.679	0.0163
		0.68	0.01625
		0.681	0.01625
		0.682	0.01627
		0.683	0.01625
		0.684	0.0162
		0.685	0.01624
		0.686	0.01625
		0.687	0.01626
		0.688	0.01622
		0.689	0.01619
		0.69	0.01633
		0.691	0.01634
		0.692	0.01618
		0.693	0.01629
		0.694	0.01618
		0.695	0.01625
		0.696	0.01626
		0.697	0.01636
		0.698	0.01624
		0.699	0.01625
		0.7	0.01634
		0.701	0.01625
		0.702	0.01646
		0.703	0.01629
		0.704	0.01629
		0.705	0.0163
		0.706	0.01613
		0.707	0.01624
		0.708	0.01622
		0.709	0.01642
		0.71	0.0163
		0.711	0.01635
		0.712	0.01644
		0.713	0.01645
		0.714	0.0163
		0.715	0.01631
		0.716	0.01635
		0.717	0.01635
		0.718	0.01642
		0.719	0.01638
		0.72	0.01636
		0.721	0.01647
		0.722	0.01642
		0.723	0.01633
		0.724	0.01634
		0.725	0.01641
		0.726	0.01636
		0.727	0.01639
		0.728	0.01646
		0.729	0.0164
		0.73	0.01641
		0.731	0.01637
		0.732	0.01627
		0.733	0.01641
		0.734	0.01647
		0.735	0.01644
		0.736	0.01649
		0.737	0.01646
		0.738	0.01645
		0.739	0.01642
		0.74	0.01643
		0.741	0.01647
		0.742	0.01648
		0.743	0.01647
		0.744	0.01655
		0.745	0.01665
		0.746	0.01654
		0.747	0.01644
		0.748	0.01645
		0.749	0.01649
		0.75	0.01652
		0.751	0.01656
		0.752	0.01644
		0.753	0.01664
		0.754	0.01652
		0.755	0.01661
		0.756	0.01649
		0.757	0.01653
		0.758	0.01661
		0.759	0.01651
		0.76	0.01652
		0.761	0.01663
		0.762	0.01652
		0.763	0.01659
		0.764	0.01669
		0.765	0.0166
		0.766	0.01653
		0.767	0.01657
		0.768	0.0167
		0.769	0.01672
		0.77	0.01658
		0.771	0.0167
		0.772	0.01664
		0.773	0.01664
		0.774	0.01661
		0.775	0.01675
		0.776	0.01668
		0.777	0.01656
		0.778	0.01664
		0.779	0.0166
		0.78	0.0167
		0.781	0.01672
		0.782	0.01656
		0.783	0.01679
		0.784	0.01677
		0.785	0.01672
		0.786	0.01667
		0.787	0.01667
		0.788	0.01673
		0.789	0.01677
		0.79	0.01664
		0.791	0.01669
		0.792	0.01671
		0.793	0.01671
		0.794	0.01683
		0.795	0.01682
		0.796	0.01662
		0.797	0.01675
		0.798	0.01668
		0.799	0.01681
		0.8	0.01667
		0.801	0.01683
		0.802	0.01679
		0.803	0.01684
		0.804	0.01677
		0.805	0.01684
		0.806	0.01682
		0.807	0.01685
		0.808	0.01666
		0.809	0.0168
		0.81	0.01672
		0.811	0.01677
		0.812	0.01672
		0.813	0.01679
		0.814	0.01676
		0.815	0.01677
		0.816	0.01679
		0.817	0.01684
		0.818	0.01677
		0.819	0.01676
		0.82	0.0168
		0.821	0.01689
		0.822	0.01685
		0.823	0.01695
		0.824	0.01695
		0.825	0.0169
		0.826	0.01688
		0.827	0.01685
		0.828	0.01676
		0.829	0.01691
		0.83	0.01692
		0.831	0.01685
		0.832	0.01681
		0.833	0.01692
		0.834	0.01688
		0.835	0.01702
		0.836	0.017
		0.837	0.01698
		0.838	0.01687
		0.839	0.01696
		0.84	0.01694
		0.841	0.0169
		0.842	0.01693
		0.843	0.01703
		0.844	0.01706
		0.845	0.01698
		0.846	0.01692
		0.847	0.01686
		0.848	0.0169
		0.849	0.01694
		0.85	0.01696
		0.851	0.01689
		0.852	0.01698
		0.853	0.01705
		0.854	0.01705
		0.855	0.01704
		0.856	0.01694
		0.857	0.01695
		0.858	0.01697
		0.859	0.01698
		0.86	0.01705
		0.861	0.01706
		0.862	0.01705
		0.863	0.01695
		0.864	0.01704
		0.865	0.01712
		0.866	0.01709
		0.867	0.017
		0.868	0.01694
		0.869	0.0171
		0.87	0.01695
		0.871	0.01709
		0.872	0.01702
		0.873	0.01709
		0.874	0.01716
		0.875	0.01717
		0.876	0.01708
		0.877	0.01714
		0.878	0.01703
		0.879	0.01702
		0.88	0.01708
		0.881	0.01711
		0.882	0.01706
		0.883	0.01706
		0.884	0.01708
		0.885	0.01721
		0.886	0.0171
		0.887	0.01715
		0.888	0.01723
		0.889	0.01714
		0.89	0.01716
		0.891	0.01717
		0.892	0.01716
		0.893	0.01728
		0.894	0.01717
		0.895	0.01709
		0.896	0.01712
		0.897	0.01714
		0.898	0.01712
		0.899	0.01719
		0.9	0.01716
		0.901	0.01714
		0.902	0.01711
		0.903	0.0172
		0.904	0.01729
		0.905	0.01725
		0.906	0.0171
		0.907	0.01717
		0.908	0.01718
		0.909	0.01712
		0.91	0.01715
		0.911	0.01732
		0.912	0.01712
		0.913	0.01724
		0.914	0.01724
		0.915	0.01716
		0.916	0.01714
		0.917	0.01723
		0.918	0.01709
		0.919	0.01719
		0.92	0.01716
		0.921	0.0172
		0.922	0.01725
		0.923	0.01715
		0.924	0.01715
		0.925	0.01723
		0.926	0.01726
		0.927	0.01727
		0.928	0.01714
		0.929	0.0172
		0.93	0.01733
		0.931	0.01718
		0.932	0.01723
		0.933	0.01721
		0.934	0.01727
		0.935	0.01741
		0.936	0.01725
		0.937	0.01722
		0.938	0.01726
		0.939	0.01722
		0.94	0.01729
		0.941	0.0174
		0.942	0.01728
		0.943	0.01733
		0.944	0.01729
		0.945	0.01733
		0.946	0.01737
		0.947	0.01736
		0.948	0.01726
		0.949	0.01737
		0.95	0.01722
		0.951	0.01731
		0.952	0.01727
		0.953	0.01744
		0.954	0.0173
		0.955	0.01742
		0.956	0.01725
		0.957	0.01735
		0.958	0.01728
		0.959	0.01737
		0.96	0.01729
		0.961	0.01731
		0.962	0.01729
		0.963	0.01736
		0.964	0.01732
		0.965	0.01739
		0.966	0.01737
		0.967	0.01739
		0.968	0.0174
		0.969	0.0174
		0.97	0.01757
		0.971	0.01752
		0.972	0.01743
		0.973	0.01743
		0.974	0.01745
		0.975	0.01743
		0.976	0.01743
		0.977	0.01741
		0.978	0.01733
		0.979	0.01749
		0.98	0.01742
		0.981	0.01753
		0.982	0.01733
		0.983	0.01752
		0.984	0.01754
		0.985	0.01749
		0.986	0.01743
		0.987	0.01753
		0.988	0.01729
		0.989	0.01737
		0.99	0.01744
		0.991	0.01744
		0.992	0.01738
		0.993	0.01755
		0.994	0.01756
		0.995	0.01751
		0.996	0.01746
		0.997	0.01752
		0.998	0.01745
		0.999	0.01736
		1	0.01743
		1.001	0.01745
		1.002	0.01738
		1.003	0.01737
		1.004	0.01749
		1.005	0.0176
		1.006	0.01748
		1.007	0.01753
		1.008	0.01743
		1.009	0.0176
		1.01	0.01759
		1.011	0.0175
		1.012	0.01752
		1.013	0.01754
		1.014	0.01749
		1.015	0.01752
		1.016	0.01754
		1.017	0.01754
		1.018	0.01747
		1.019	0.01762
		1.02	0.01749
		1.021	0.01755
		1.022	0.01755
		1.023	0.01746
		1.024	0.01754
		1.025	0.0176
		1.026	0.01744
		1.027	0.01746
		1.028	0.0175
		1.029	0.01754
		1.03	0.01752
		1.031	0.01749
		1.032	0.01741
		1.033	0.01763
		1.034	0.01746
		1.035	0.01741
		1.036	0.01743
		1.037	0.0176
		1.038	0.01749
		1.039	0.01754
		1.04	0.01752
		1.041	0.01758
		1.042	0.01758
		1.043	0.01756
		1.044	0.01755
		1.045	0.01767
		1.046	0.01761
		1.047	0.01767
		1.048	0.01767
		1.049	0.01761
		1.05	0.01756
		1.051	0.01765
		1.052	0.01764
		1.053	0.01763
		1.054	0.01758
		1.055	0.01759
		1.056	0.01757
		1.057	0.01768
		1.058	0.0175
		1.059	0.01762
		1.06	0.01754
		1.061	0.01767
		1.062	0.01756
		1.063	0.01766
		1.064	0.01761
		1.065	0.01764
		1.066	0.01764
		1.067	0.01751
		1.068	0.01757
		1.069	0.01759
		1.07	0.01765
		1.071	0.01767
		1.072	0.01767
		1.073	0.01761
		1.074	0.01768
		1.075	0.01772
		1.076	0.01762
		1.077	0.01761
		1.078	0.01767
		1.079	0.01762
		1.08	0.01765
		1.081	0.01768
		1.082	0.01772
		1.083	0.01768
		1.084	0.01747
		1.085	0.01767
		1.086	0.01754
		1.087	0.01761
		1.088	0.01748
		1.089	0.01771
		1.09	0.01767
		1.091	0.01768
		1.092	0.01776
		1.093	0.01775
		1.094	0.01778
		1.095	0.01774
		1.096	0.01771
		1.097	0.01763
		1.098	0.01765
		1.099	0.01791
		1.1	0.0177
		1.101	0.01778
		1.102	0.01793
		1.103	0.01788
		1.104	0.0178
		1.105	0.01806
		1.106	0.01793
		1.107	0.01787
		1.108	0.01781
		1.109	0.01791
		1.11	0.01785
		1.111	0.0179
		1.112	0.01802
		1.113	0.01799
		1.114	0.01791
		1.115	0.01799
		1.116	0.01799
		1.117	0.01821
		1.118	0.01805
		1.119	0.01803
		1.12	0.01813
		1.121	0.01818
		1.122	0.01824
		1.123	0.01825
		1.124	0.01828
		1.125	0.01827
		1.126	0.01824
		1.127	0.01837
		1.128	0.01822
		1.129	0.01835
		1.13	0.01827
		1.131	0.01837
		1.132	0.01845
		1.133	0.01837
		1.134	0.01856
		1.135	0.01856
		1.136	0.01861
		1.137	0.01856
		1.138	0.0185
		1.139	0.01857
		1.14	0.01861
		1.141	0.01862
		1.142	0.01869
		1.143	0.01863
		1.144	0.01867
		1.145	0.01859
		1.146	0.01868
		1.147	0.01869
		1.148	0.01878
		1.149	0.01883
		1.15	0.01874
		1.151	0.01881
		1.152	0.0189
		1.153	0.01889
		1.154	0.019
		1.155	0.01904
		1.156	0.01901
		1.157	0.01904
		1.158	0.01905
		1.159	0.01912
		1.16	0.01919
		1.161	0.01906
		1.162	0.01919
		1.163	0.01927
		1.164	0.01923
		1.165	0.01924
		1.166	0.01933
		1.167	0.0194
		1.168	0.01919
		1.169	0.01938
		1.17	0.01933
		1.171	0.01932
		1.172	0.0195
		1.173	0.01944
		1.174	0.01958
		1.175	0.01956
		1.176	0.01963
		1.177	0.01966
		1.178	0.01965
		1.179	0.01974
		1.18	0.01971
		1.181	0.01971
		1.182	0.01972
		1.183	0.01976
		1.184	0.01973
		1.185	0.01991
		1.186	0.01994
		1.187	0.01991
		1.188	0.01979
		1.189	0.01999
		1.19	0.02007
		1.191	0.02008
		1.192	0.02008
		1.193	0.02007
		1.194	0.02014
		1.195	0.02017
		1.196	0.02016
		1.197	0.02017
		1.198	0.02026
		1.199	0.0203
		1.2	0.02034
		1.201	0.0202
		1.202	0.02037
		1.203	0.02037
		1.204	0.02053
		1.205	0.02048
		1.206	0.02045
		1.207	0.02055
		1.208	0.02062
		1.209	0.0206
		1.21	0.02061
		1.211	0.02055
		1.212	0.02073
		1.213	0.02073
		1.214	0.02087
		1.215	0.02085
		1.216	0.02086
		1.217	0.02085
		1.218	0.0209
		1.219	0.02093
		1.22	0.02103
		1.221	0.02105
		1.222	0.02108
		1.223	0.0211
		1.224	0.02127
		1.225	0.02136
		1.226	0.02128
		1.227	0.02142
		1.228	0.02128
		1.229	0.02145
		1.23	0.0215
		1.231	0.02154
		1.232	0.0215
		1.233	0.02173
		1.234	0.02171
		1.235	0.02174
		1.236	0.02173
		1.237	0.02173
		1.238	0.02176
		1.239	0.02192
		1.24	0.02198
		1.241	0.02211
		1.242	0.0221
		1.243	0.02208
		1.244	0.02198
		1.245	0.02224
		1.246	0.02217
		1.247	0.02227
		1.248	0.02215
		1.249	0.02226
		1.25	0.02233
		1.251	0.02231
		1.252	0.02248
		1.253	0.02245
		1.254	0.02255
		1.255	0.02266
		1.256	0.02259
		1.257	0.02265
		1.258	0.02268
		1.259	0.02277
		1.26	0.02284
		1.261	0.02285
		1.262	0.023
		1.263	0.02307
		1.264	0.023
		1.265	0.02314
		1.266	0.02311
		1.267	0.02326
		1.268	0.02318
		1.269	0.02329
		1.27	0.0233
		1.271	0.02345
		1.272	0.0234
		1.273	0.02349
		1.274	0.02367
		1.275	0.02371
		1.276	0.02391
		1.277	0.02384
		1.278	0.02387
		1.279	0.0238
		1.28	0.02392
		1.281	0.02405
		1.282	0.02406
		1.283	0.02432
		1.284	0.02428
		1.285	0.02431
		1.286	0.02437
		1.287	0.0244
		1.288	0.02459
		1.289	0.02451
		1.29	0.02462
		1.291	0.02467
		1.292	0.02471
		1.293	0.02473
		1.294	0.02483
		1.295	0.02496
		1.296	0.02505
		1.297	0.02511
		1.298	0.02516
		1.299	0.02513
		1.3	0.02521
		1.301	0.02527
		1.302	0.02539
		1.303	0.0254
		1.304	0.02568
		1.305	0.02558
		1.306	0.02557
		1.307	0.0257
		1.308	0.02572
		1.309	0.02578
		1.31	0.0258
		1.311	0.02588
		1.312	0.02597
		1.313	0.0261
		1.314	0.02601
		1.315	0.02623
		1.316	0.02614
		1.317	0.02631
		1.318	0.02645
		1.319	0.02632
		1.32	0.02642
		1.321	0.02649
		1.322	0.0267
		1.323	0.02678
		1.324	0.02677
		1.325	0.02686
		1.326	0.02699
		1.327	0.02703
		1.328	0.02706
		1.329	0.02722
		1.33	0.0272
		1.331	0.02732
		1.332	0.02743
		1.333	0.02748
		1.334	0.0276
		1.335	0.02758
		1.336	0.02772
		1.337	0.02785
		1.338	0.02799
		1.339	0.02813
		1.34	0.02813
		1.341	0.02823
		1.342	0.02837
		1.343	0.02836
		1.344	0.02866
		1.345	0.02865
		1.346	0.02891
		1.347	0.02904
		1.348	0.02907
		1.349	0.02902
		1.35	0.02911
		1.351	0.02927
		1.352	0.02928
		1.353	0.02946
		1.354	0.02962
		1.355	0.02962
		1.356	0.02976
		1.357	0.02978
		1.358	0.03002
		1.359	0.02995
		1.36	0.03017
		1.361	0.03023
		1.362	0.03021
		1.363	0.03037
		1.364	0.03063
		1.365	0.03056
		1.366	0.03069
		1.367	0.03081
		1.368	0.03093
		1.369	0.03113
		1.37	0.0312
		1.371	0.03128
		1.372	0.03153
		1.373	0.03149
		1.374	0.03177
		1.375	0.03181
		1.376	0.03187
		1.377	0.03202
		1.378	0.03216
		1.379	0.03227
		1.38	0.0323
		1.381	0.03247
		1.382	0.03256
		1.383	0.03272
		1.384	0.03292
		1.385	0.03298
		1.386	0.03312
		1.387	0.03326
		1.388	0.03316
		1.389	0.03351
		1.39	0.03349
		1.391	0.0336
		1.392	0.03366
		1.393	0.03365
		1.394	0.03389
		1.395	0.03389
		1.396	0.03409
		1.397	0.03405
		1.398	0.03423
		1.399	0.03445
		1.4	0.03455
		1.401	0.03465
		1.402	0.03479
		1.403	0.03491
		1.404	0.03505
		1.405	0.03515
		1.406	0.03526
		1.407	0.03536
		1.408	0.03552
		1.409	0.03566
		1.41	0.03578
		1.411	0.0359
		1.412	0.03589
		1.413	0.03602
		1.414	0.03616
		1.415	0.03623
		1.416	0.0364
		1.417	0.03662
		1.418	0.03671
		1.419	0.03662
		1.42	0.03689
		1.421	0.0369
		1.422	0.03707
		1.423	0.03714
		1.424	0.03719
		1.425	0.03736
		1.426	0.03742
		1.427	0.03754
		1.428	0.03773
		1.429	0.03777
		1.43	0.03778
		1.431	0.03799
		1.432	0.03806
		1.433	0.03815
		1.434	0.03829
		1.435	0.03836
		1.436	0.03847
		1.437	0.03852
		1.438	0.03868
		1.439	0.03875
		1.44	0.03893
		1.441	0.03906
		1.442	0.03909
		1.443	0.03921
		1.444	0.03933
		1.445	0.03944
		1.446	0.03944
		1.447	0.03954
		1.448	0.03972
		1.449	0.03965
		1.45	0.03984
		1.451	0.03979
		1.452	0.03991
		1.453	0.04002
		1.454	0.04014
		1.455	0.04023
		1.456	0.04044
		1.457	0.04037
		1.458	0.04062
		1.459	0.04066
		1.46	0.04067
		1.461	0.04094
		1.462	0.04106
		1.463	0.0411
		1.464	0.04115
		1.465	0.04132
		1.466	0.04149
		1.467	0.04164
		1.468	0.04179
		1.469	0.04184
		1.47	0.04188
		1.471	0.04198
		1.472	0.04201
		1.473	0.04223
		1.474	0.04237
		1.475	0.04229
		1.476	0.04237
		1.477	0.04249
		1.478	0.04266
		1.479	0.04292
		1.48	0.04283
		1.481	0.04304
		1.482	0.0432
		1.483	0.04321
		1.484	0.04321
		1.485	0.04339
		1.486	0.04349
		1.487	0.04364
		1.488	0.04375
		1.489	0.04388
		1.49	0.0441
		1.491	0.04426
		1.492	0.04425
		1.493	0.04448
		1.494	0.0445
		1.495	0.04457
		1.496	0.04467
		1.497	0.04477
		1.498	0.045
		1.499	0.04512
		1.5	0.04521
		1.501	0.04538
		1.502	0.04546
		1.503	0.04549
		1.504	0.04566
		1.505	0.04574
		1.506	0.04581
		1.507	0.04605
		1.508	0.04603
		1.509	0.04629
		1.51	0.04635
		1.511	0.04655
		1.512	0.04663
		1.513	0.04673
		1.514	0.04679
		1.515	0.04707
		1.516	0.04709
		1.517	0.04736
		1.518	0.04741
		1.519	0.04758
		1.52	0.04768
		1.521	0.04782
		1.522	0.04803
		1.523	0.04817
		1.524	0.04827
		1.525	0.04824
		1.526	0.04842
		1.527	0.04845
		1.528	0.04873
		1.529	0.04875
		1.53	0.04894
		1.531	0.04911
		1.532	0.04917
		1.533	0.04938
		1.534	0.04944
		1.535	0.04956
		1.536	0.04951
		1.537	0.04985
		1.538	0.04979
		1.539	0.04986
		1.54	0.04996
		1.541	0.05015
		1.542	0.05025
		1.543	0.0504
		1.544	0.05044
		1.545	0.05058
		1.546	0.05062
		1.547	0.05085
		1.548	0.05089
		1.549	0.05121
		1.55	0.05131
		1.551	0.05141
		1.552	0.05157
		1.553	0.05161
		1.554	0.05181
		1.555	0.05196
		1.556	0.05204
		1.557	0.05215
		1.558	0.05229
		1.559	0.05239
		1.56	0.05259
		1.561	0.05265
		1.562	0.05278
		1.563	0.0529
		1.564	0.05308
		1.565	0.05342
		1.566	0.05362
		1.567	0.05353
		1.568	0.05359
		1.569	0.05377
		1.57	0.05381
		1.571	0.05391
		1.572	0.05401
		1.573	0.05406
		1.574	0.05419
		1.575	0.05432
		1.576	0.05461
		1.577	0.05457
		1.578	0.05473
		1.579	0.05477
		1.58	0.0548
		1.581	0.05491
		1.582	0.055
		1.583	0.05511
		1.584	0.0553
		1.585	0.05543
		1.586	0.05563
		1.587	0.05571
		1.588	0.05588
		1.589	0.05597
		1.59	0.05598
		1.591	0.05622
		1.592	0.05633
		1.593	0.0562
		1.594	0.05647
		1.595	0.05661
		1.596	0.05674
		1.597	0.05678
		1.598	0.057
		1.599	0.05709
		1.6	0.05722
		1.601	0.05737
		1.602	0.05738
		1.603	0.05761
		1.604	0.05774
		1.605	0.05772
		1.606	0.0579
		1.607	0.05786
		1.608	0.05809
		1.609	0.05816
		1.61	0.05828
		1.611	0.05841
		1.612	0.05858
		1.613	0.05852
		1.614	0.0586
		1.615	0.05878
		1.616	0.05889
		1.617	0.05893
		1.618	0.05906
		1.619	0.05912
		1.62	0.05937
		1.621	0.0594
		1.622	0.0594
		1.623	0.05958
		1.624	0.05969
		1.625	0.05983
		1.626	0.05982
		1.627	0.06012
		1.628	0.06009
		1.629	0.06015
		1.63	0.06022
		1.631	0.06032
		1.632	0.06043
		1.633	0.06062
		1.634	0.06067
		1.635	0.06074
		1.636	0.06086
		1.637	0.06111
		1.638	0.06096
		1.639	0.06115
		1.64	0.06126
		1.641	0.06132
		1.642	0.06137
		1.643	0.06158
		1.644	0.06158
		1.645	0.06173
		1.646	0.06173
		1.647	0.06193
		1.648	0.06196
		1.649	0.06207
		1.65	0.06211
		1.651	0.06233
		1.652	0.06236
		1.653	0.06259
		1.654	0.06247
		1.655	0.06272
		1.656	0.06288
		1.657	0.06297
		1.658	0.06315
		1.659	0.06322
		1.66	0.06347
		1.661	0.06363
		1.662	0.06375
		1.663	0.06373
		1.664	0.06394
		1.665	0.06405
		1.666	0.06411
		1.667	0.06422
		1.668	0.06435
		1.669	0.0643
		1.67	0.06457
		1.671	0.0647
		1.672	0.06476
		1.673	0.06491
		1.674	0.065
		1.675	0.06523
		1.676	0.06532
		1.677	0.06541
		1.678	0.06537
		1.679	0.06558
		1.68	0.0656
		1.681	0.0657
		1.682	0.06571
		1.683	0.06591
		1.684	0.06611
		1.685	0.06626
		1.686	0.06626
		1.687	0.06642
		1.688	0.0665
		1.689	0.06653
		1.69	0.06664
		1.691	0.06677
		1.692	0.06698
		1.693	0.06694
		1.694	0.06714
		1.695	0.06711
		1.696	0.0673
		1.697	0.06737
		1.698	0.06761
		1.699	0.06775
		1.7	0.06778
		1.701	0.06781
		1.702	0.06806
		1.703	0.06809
		1.704	0.06825
		1.705	0.06827
		1.706	0.06836
		1.707	0.06858
		1.708	0.06861
		1.709	0.0687
		1.71	0.06893
		1.711	0.06901
		1.712	0.06919
		1.713	0.06934
		1.714	0.0695
		1.715	0.06952
		1.716	0.06971
		1.717	0.06977
		1.718	0.0697
		1.719	0.06994
		1.72	0.06987
		1.721	0.06998
		1.722	0.07023
		1.723	0.07032
		1.724	0.07043
		1.725	0.07055
		1.726	0.07063
		1.727	0.07067
		1.728	0.07094
		1.729	0.07102
		1.73	0.07105
		1.731	0.07124
		1.732	0.07133
		1.733	0.0714
		1.734	0.07141
		1.735	0.0717
		1.736	0.07166
		1.737	0.07184
		1.738	0.07182
		1.739	0.07201
		1.74	0.07196
		1.741	0.07208
		1.742	0.07235
		1.743	0.07235
		1.744	0.07254
		1.745	0.07266
		1.746	0.0729
		1.747	0.07365
		1.748	0.07377
		1.749	0.07383
		1.75	0.07396
		1.751	0.07395
		1.752	0.0742
		1.753	0.07418
		1.754	0.0742
		1.755	0.07433
		1.756	0.07437
		1.757	0.07468
		1.758	0.07462
		1.759	0.07479
		1.76	0.07483
		1.761	0.07516
		1.762	0.07514
		1.763	0.07535
		1.764	0.07537
		1.765	0.07544
		1.766	0.07561
		1.767	0.07575
		1.768	0.07593
		1.769	0.07609
		1.77	0.07619
		1.771	0.07627
		1.772	0.07649
		1.773	0.07664
		1.774	0.0769
		1.775	0.0771
		1.776	0.07716
		1.777	0.07738
		1.778	0.07755
		1.779	0.07758
		1.78	0.07769
		1.781	0.07777
		1.782	0.07779
		1.783	0.07804
		1.784	0.0781
		1.785	0.07815
		1.786	0.07845
		1.787	0.07854
		1.788	0.0786
		1.789	0.07878
		1.79	0.07883
		1.791	0.07894
		1.792	0.07914
		1.793	0.07936
		1.794	0.0794
		1.795	0.07953
		1.796	0.07965
		1.797	0.07964
		1.798	0.07979
		1.799	0.07997
		1.8	0.08012
		1.801	0.08009
		1.802	0.08032
		1.803	0.08048
		1.804	0.08059
		1.805	0.08073
		1.806	0.08089
		1.807	0.08105
		1.808	0.08131
		1.809	0.08148
		1.81	0.08129
		1.811	0.08145
		1.812	0.08166
		1.813	0.08185
		1.814	0.08184
		1.815	0.08204
		1.816	0.08231
		1.817	0.08227
		1.818	0.08247
		1.819	0.08261
		1.82	0.08264
		1.821	0.08285
		1.822	0.08287
		1.823	0.08305
		1.824	0.08322
		1.825	0.08327
		1.826	0.08339
		1.827	0.08353
		1.828	0.08354
		1.829	0.08368
		1.83	0.08383
		1.831	0.08401
		1.832	0.08409
		1.833	0.08419
		1.834	0.0844
		1.835	0.08448
		1.836	0.08456
		1.837	0.08475
		1.838	0.08494
		1.839	0.08493
		1.84	0.08516
		1.841	0.08508
		1.842	0.08517
		1.843	0.08524
		1.844	0.08532
		1.845	0.08535
		1.846	0.08556
		1.847	0.08556
		1.848	0.08572
		1.849	0.08587
		1.85	0.08601
		1.851	0.08622
		1.852	0.08625
		1.853	0.08637
		1.854	0.08671
		1.855	0.08659
		1.856	0.0867
		1.857	0.08688
		1.858	0.08706
		1.859	0.08708
		1.86	0.08714
		1.861	0.08722
		1.862	0.08728
		1.863	0.08763
		1.864	0.08763
		1.865	0.08768
		1.866	0.08787
		1.867	0.08813
		1.868	0.08822
		1.869	0.08832
		1.87	0.08835
		1.871	0.08844
		1.872	0.0884
		1.873	0.0885
		1.874	0.08872
		1.875	0.08878
		1.876	0.08873
		1.877	0.08897
		1.878	0.08903
		1.879	0.08913
		1.88	0.08914
		1.881	0.08919
		1.882	0.08927
		1.883	0.08929
		1.884	0.08947
		1.885	0.08957
		1.886	0.08961
		1.887	0.08974
		1.888	0.08981
		1.889	0.09009
		1.89	0.09024
		1.891	0.09086
		1.892	0.09085
		1.893	0.09111
		1.894	0.09131
		1.895	0.09143
		1.896	0.09158
		1.897	0.09171
		1.898	0.09185
		1.899	0.09185
		1.9	0.09189
		1.901	0.09206
		1.902	0.09204
		1.903	0.0921
		1.904	0.09222
		1.905	0.09236
		1.906	0.09228
		1.907	0.09257
		1.908	0.09255
		1.909	0.09274
		1.91	0.0927
		1.911	0.093
		1.912	0.09317
		1.913	0.09361
		1.914	0.09372
		1.915	0.09387
		1.916	0.09397
		1.917	0.0942
		1.918	0.09425
		1.919	0.09438
		1.92	0.09441
		1.921	0.09457
		1.922	0.09468
		1.923	0.09485
		1.924	0.0952
		1.925	0.0951
		1.926	0.09535
		1.927	0.0955
		1.928	0.09549
		1.929	0.09573
		1.93	0.09557
		1.931	0.09573
		1.932	0.09591
		1.933	0.09589
		1.934	0.096
		1.935	0.09607
		1.936	0.096
		1.937	0.09607
		1.938	0.09612
		1.939	0.09618
		1.94	0.09633
		1.941	0.0965
		1.942	0.09649
		1.943	0.09663
		1.944	0.09674
		1.945	0.09681
		1.946	0.09689
		1.947	0.097
		1.948	0.09708
		1.949	0.09718
		1.95	0.09694
		1.951	0.0972
		1.952	0.09715
		1.953	0.0973
		1.954	0.09737
		1.955	0.09742
		1.956	0.09739
		1.957	0.09748
		1.958	0.09762
		1.959	0.0979
		1.96	0.0978
		1.961	0.098
		1.962	0.098
		1.963	0.0982
		1.964	0.09817
		1.965	0.0982
		1.966	0.09836
		1.967	0.09836
		1.968	0.09835
		1.969	0.09836
		1.97	0.09852
		1.971	0.099
		1.972	0.09894
		1.973	0.0991
		1.974	0.09904
		1.975	0.09924
		1.976	0.09927
		1.977	0.09939
		1.978	0.09941
		1.979	0.09952
		1.98	0.09962
		1.981	0.09967
		1.982	0.09981
		1.983	0.1
		1.984	0.09998
		1.985	0.1001
		1.986	0.1002
		1.987	0.1002
		1.988	0.1004
		1.989	0.1008
		1.99	0.1009
		1.991	0.1011
		1.992	0.1011
		1.993	0.1013
		1.994	0.1014
		1.995	0.1016
		1.996	0.1017
[truncated: 2,503 more rows]

## Sheet: Figure 3h
	Figure 3h Comparison between experiment and theoretical of maximum displacement of flexible membrane induced by solution electrolysis.
		Time	Maximum displacement		Time	Maximum displacement
		s	μm		s	μm
			Experiment			Theoretical
		0	0		0	0
		7.5	33.5271		0.00498	5
		15	57.703		0.0199	10
		22.5	80.7391		0.04478	15
		30	99.5559		0.07961	20
		37.5	120.103		0.1244	25
		45	203.206		0.17914	30
		52.5	305.299		0.24384	35
		60	340.522		0.31849	40
		67.5	377.53		0.40311	45
		75	414.807		0.49769	50
		82.5	448.916		0.60224	55
		90	484.009		0.71676	60
		97.5	520.705		0.84125	65
		105	555.738		0.97572	70
		112.5	599.703		1.12018	75
		120	634.612		1.27462	80
		127.5	667.455		1.43905	85
		135	700.774		1.61348	90
		142.5	734.918		1.79791	95
		150	757.183		1.99236	100
		157.5	777.202		2.19681	105
		165	801.044		2.41129	110
		172.5	821.76		2.6358	115
		180	837.953		2.87034	120
		187.5	855.07		3.11492	125
		195	871.3		3.36956	130
					3.63425	135
					3.90902	140
					4.19385	145
					4.48878	150
					4.7938	155
					5.10892	160
					5.43416	165
					5.76952	170
					6.11502	175
					6.47066	180
					6.83646	185
					7.21243	190
					7.59859	195
					7.99493	200
					8.40149	205
					8.81826	210
					9.24527	215
					9.68252	220
					10.13	225
					10.5878	230
					11.0559	235
					11.5343	240
					12.023	245
					12.522	250
					13.0314	255
					13.5512	260
					14.0813	265
					14.6218	270
					15.1728	275
					15.7342	280
					16.306	285
					16.8883	290
					17.4811	295
					18.0845	300
					18.6983	305
					19.3227	310
					19.9577	315
					20.6032	320
					21.2594	325
					21.9261	330
					22.6036	335
					23.2917	340
					23.9904	345
					24.7	350
					25.4202	355
					26.1512	360
					26.893	365
					27.6456	370
					28.409	375
					29.1833	380
					29.9685	385
					30.7646	390
					31.5716	395
					32.3895	400
					33.2184	405
					34.0584	410
					34.9094	415
					35.7714	420
					36.6445	425
					37.5288	430
					38.4241	435
					39.3307	440
					40.2485	445
					41.1774	450
					42.1177	455
					43.0692	460
					44.0321	465
					45.0063	470
					45.9918	475
					46.9888	480
					47.9973	485
					49.0172	490
					50.0485	495
					51.0915	500
					52.146	505
					53.2121	510
					54.2899	515
					55.3793	520
					56.4804	525
					57.5933	530
					58.7179	535
					59.8543	540
					61.0026	545
					62.1628	550
					63.3349	555
					64.5189	560
					65.715	565
					66.923	570
					68.1432	575
					69.3754	580
					70.6197	585
					71.8763	590
					73.1451	595
					74.4261	600
					75.7194	605
					77.0251	610
					78.3431	615
					79.6736	620
					81.0165	625
					82.372	630
					83.7399	635
					85.1205	640
					86.5137	645
					87.9196	650
					89.3382	655
					90.7695	660
					92.2137	665
					93.6707	670
					95.1406	675
					96.6234	680
					98.1192	685
					99.6281	690
					101.15	695
					102.685	700
					104.233	705
					105.795	710
					107.37	715
					108.958	720
					110.559	725
					112.174	730
					113.802	735
					115.444	740
					117.099	745
					118.768	750
					120.451	755
					122.147	760
					123.858	765
					125.582	770
					127.319	775
					129.071	780
					130.837	785
					132.617	790
					134.411	795
					136.219	800
					138.041	805
					139.878	810
					141.728	815
					143.594	820
					145.473	825
					147.367	830
					149.276	835
					151.199	840
					153.137	845
					155.09	850
					157.057	855
					159.039	860
					161.036	865
					163.048	870
					165.075	875
					167.118	880
					169.175	885
					171.247	890
					173.335	895
					175.438	900
					177.557	905
					179.691	910
					181.84	915
					184.005	920
					186.186	925
					188.382	930
					190.594	935
					192.822	940
					195.066	945
					197.326	950

## Sheet: Figure 3k
	Figure 3k Temperature variation in the micro-actuator within 6 min.
		Time	Temperacure
		s	℃
			Tmax
		0	22.2272
		0.16	22.2272
		0.32	22.2429
		0.48	22.2035
		0.64	22.172
		0.8	22.1956
		0.959	22.235
		1.12	22.2665
		1.28	22.2823
		1.44	22.2193
		1.6	22.3217
		1.76	22.3138
		1.92	22.1878
		2.08	22.235
		2.241	22.2429
		2.4	22.2508
		2.56	22.2035
		2.72	22.1799
		2.88	22.2823
		3.04	22.235
		3.2	22.2508
		3.36	22.2665
		3.52	22.2744
		3.68	22.2744
		3.84	22.2193
		4.001	22.1483
		4.16	22.1562
		4.321	22.2272
		4.48	22.2429
		4.641	22.3295
		4.8	22.3217
		4.96	22.2508
		5.12	22.2587
		5.28	22.2665
		5.44	22.1562
		5.6	22.172
		5.76	22.1483
		5.92	22.235
		6.08	22.2823
		6.241	22.1878
		6.401	22.172
		6.56	22.1247
		6.72	22.172
		6.88	22.3531
		7.041	22.2193
		7.2	22.1878
		7.36	22.1956
		7.521	22.1326
		7.681	22.2035
		7.841	22.1089
		8	22.1641
		8.161	22.1799
		8.32	22.1562
		8.48	22.1405
		8.641	22.1878
		8.801	22.1878
		8.961	22.1799
		9.121	22.2272
		9.281	22.1483
		9.441	22.1483
		9.601	22.172
		9.761	22.2272
		9.921	22.1641
		10.081	22.1799
		10.241	22.1405
		10.401	22.1878
		10.561	22.1641
		10.721	22.1562
		10.881	22.2429
		11.041	22.298
		11.201	22.2508
		11.361	22.2508
		11.521	22.2823
		11.681	22.1878
		11.841	22.2902
		12.001	22.1956
		12.161	22.1956
		12.321	22.2587
		12.481	22.2823
		12.641	22.1799
		12.801	22.1641
		12.961	22.2665
		13.121	22.2272
		13.281	22.2114
		13.441	22.2665
		13.601	22.2665
		13.761	22.3453
		13.921	22.3374
		14.081	22.172
		14.242	22.2508
		14.402	22.2665
		14.561	22.2114
		14.721	22.2035
		14.881	22.172
		15.041	22.2744
		15.201	22.2508
		15.361	22.235
		15.521	22.2114
		15.681	22.2744
		15.841	22.2114
		16	22.2272
		16.161	22.2193
		16.322	22.2823
		16.482	22.2035
		16.641	22.1956
		16.802	22.1641
		16.962	22.1641
		17.122	22.2508
		17.281	22.235
		17.442	22.1641
		17.601	22.1799
		17.762	22.2902
		17.922	22.2035
		18.081	22.2193
		18.242	22.1878
		18.402	22.1878
		18.562	22.1956
		18.722	22.1641
		18.882	22.1641
		19.042	22.1562
		19.202	22.1799
		19.362	22.1562
		19.522	22.1405
		19.682	22.1405
		19.842	22.2272
		20.002	22.2035
		20.162	22.1799
		20.322	22.2114
		20.482	22.3217
		20.642	22.172
		20.802	22.2193
		20.962	22.1956
		21.122	22.101
		21.282	22.1089
		21.442	22.1878
		21.602	22.0931
		21.762	22.1089
		21.922	22.2508
		22.082	22.1326
		22.242	22.1799
		22.402	22.1562
		22.562	22.0852
		22.722	22.1562
		22.882	22.2272
		23.042	22.2429
		23.202	22.0931
		23.362	22.101
		23.521	22.0852
		23.682	22.2114
		23.842	22.1641
		24.002	22.1799
		24.162	22.1483
		24.323	22.1089
		24.482	22.1878
		24.643	22.172
		24.803	22.0931
		24.962	22.2114
		25.122	22.2429
		25.282	22.1956
		25.442	22.2114
		25.602	22.1089
		25.762	22.1405
		25.922	22.2193
		26.082	22.1247
		26.243	22.1247
		26.403	22.1247
		26.562	22.2193
		26.723	22.3374
		26.883	22.235
		27.042	22.2665
		27.203	22.1799
		27.363	22.1878
		27.523	22.2429
		27.682	22.1956
		27.843	22.2193
		28.003	22.2902
		28.162	22.3295
		28.323	22.2744
		28.483	22.1956
		28.643	22.235
		28.803	22.3217
		28.963	22.2272
		29.123	22.2114
		29.283	22.1799
		29.443	22.3295
		29.603	22.2823
		29.763	22.235
		29.923	22.2744
		30.083	22.2429
		30.243	22.2508
		30.403	22.2823
		30.563	22.298
		30.723	22.2902
		30.883	22.1878
		31.043	22.2429
		31.203	22.2114
		31.363	22.1168
		31.523	22.1641
		31.683	22.1405
		31.843	22.3059
		32.003	22.2272
		32.163	22.2665
		32.323	22.172
		32.483	22.2272
		32.643	22.1799
		32.803	22.2902
		32.963	22.2665
		33.123	22.235
		33.283	22.2587
		33.443	22.3059
		33.603	22.235
		33.763	22.2508
		33.923	22.298
		34.083	22.2508
		34.243	22.2429
		34.402	22.2114
		34.562	22.1878
		34.722	22.1405
		34.882	22.1878
		35.042	22.2665
		35.202	22.2193
		35.363	22.1089
		35.522	22.2035
		35.683	22.1089
		35.843	22.2193
		36.003	22.2429
		36.163	22.2823
		36.323	22.3059
		36.483	22.4003
		36.643	22.3846
		36.803	22.3767
		36.963	22.3138
		37.123	22.361
		37.283	22.4554
		37.443	22.479
		37.603	22.4239
		37.763	22.4003
		37.923	22.2902
		38.083	22.2902
		38.243	22.235
		38.403	22.2508
		38.562	22.2272
		38.723	22.1799
		38.883	22.2587
		39.043	22.3138
		39.204	22.2508
		39.363	22.1799
		39.523	22.1641
		39.683	22.172
		39.843	22.1799
		40.003	22.1405
		40.163	22.2272
		40.323	22.1483
		40.483	22.0773
		40.643	22.0931
		40.803	22.1089
		40.963	22.2193
		41.123	22.1483
		41.283	22.2823
		41.443	22.1326
		41.603	22.1326
		41.763	22.1168
		41.923	22.0773
		42.083	22.0773
		42.243	22.0852
		42.404	22.2035
		42.563	22.1089
		42.723	22.0695
		42.883	22.1326
		43.043	22.235
		43.203	22.1956
		43.363	22.0931
		43.523	22.2193
		43.683	22.0458
		43.843	22.2035
		44.003	22.2744
		44.163	22.1878
		44.323	22.1878
		44.484	22.0221
		44.643	22.1562
		44.803	22.0695
		44.963	22.1247
		45.123	22.101
		45.283	22.0616
		45.443	22.1089
		45.604	22.0931
		45.764	22.0458
		45.923	21.9905
		46.083	22.03
		46.243	22.0852
		46.404	22.0852
		46.564	22.0537
		46.724	22.0616
		46.884	22.0616
		47.044	22.0773
		47.204	22.0695
		47.364	22.0931
		47.524	22.0142
		47.684	22.0773
		47.844	22.0537
		48.004	22.1247
		48.164	22.1405
		48.324	22.2193
		48.484	22.0852
		48.644	22.1089
		48.804	22.0852
		48.964	22.1799
		49.124	22.1247
		49.284	22.0695
		49.444	22.0852
		49.604	22.1168
		49.764	22.101
		49.924	22.0616
		50.084	22.0537
		50.244	22.1089
		50.404	22.1405
		50.564	22.1641
		50.724	22.172
		50.884	22.2587
		51.044	22.2272
		51.204	22.1641
		51.364	22.0616
		51.524	22.1247
		51.684	22.3059
		51.844	22.1168
		52.004	22.1641
		52.164	22.101
		52.324	22.1247
		52.484	22.1641
		52.644	22.1247
		52.804	22.0773
		52.964	22.1483
		53.124	22.1799
		53.284	22.172
		53.444	22.2035
		53.604	22.1483
		53.765	22.0852
		53.924	22.1956
		54.084	22.0931
		54.244	22.0695
		54.405	22.0773
		54.564	22.1168
		54.725	22.0379
		54.885	22.1562
		55.045	22.0379
		55.205	22.1562
		55.365	22.1168
		55.525	22.0931
		55.685	22.0695
		55.845	22.101
		56.005	22.0537
		56.164	22.0695
		56.325	22.1641
		56.485	22.0773
		56.645	22.0537
		56.805	22.1326
		56.965	22.1326
		57.125	22.1247
		57.285	22.0695
		57.445	22.0458
		57.605	22.101
		57.765	22.0931
		57.925	22.1483
		58.085	22.0773
		58.245	22.1326
		58.405	22.0537
		58.565	22.0458
		58.725	22.03
		58.885	22.0221
		59.045	21.9984
		59.205	21.9826
		59.365	22.0221
		59.525	21.9905
		59.685	22.0458
		59.845	21.9668
		60.005	21.951
		60.165	22.101
		60.325	22.1483
		60.485	22.1326
		60.646	22.1878
		60.805	22.2272
		60.965	22.2744
		61.125	22.2823
		61.285	22.298
		61.446	22.3217
		61.605	22.3925
		61.765	22.3138
		61.925	22.3531
		62.085	22.2665
		62.245	22.298
		62.406	22.2114
		62.565	22.2508
		62.725	22.3059
		62.885	22.2035
		63.045	22.2035
		63.205	22.1799
		63.365	22.1956
		63.526	22.1405
		63.684	22.0695
		63.846	22.0852
		64.006	22.2035
		64.165	22.1878
		64.326	22.2114
		64.486	22.1799
		64.645	22.361
		64.806	22.3295
		64.966	22.172
		65.126	22.1405
		65.286	22.172
		65.446	22.2508
		65.606	22.2902
		65.766	22.1562
		65.926	22.2272
		66.086	22.1878
		66.246	22.1799
		66.406	22.3453
		66.566	22.2587
		66.726	22.2823
		66.886	22.2508
		67.046	22.1799
		67.206	22.1405
		67.367	22.0695
		67.526	22.0931
		67.686	22.0695
		67.846	22.0852
		68.006	22.1247
		68.166	22.1483
		68.326	22.0695
		68.486	22.0142
		68.646	22.0063
		68.806	22.0458
		68.966	22.0379
		69.126	22.0931
		69.286	22.1247
		69.446	22.1562
		69.606	22.0616
		69.766	22.2114
		69.926	22.1483
		70.086	22.1799
		70.246	22.1641
		70.406	22.235
		70.566	22.0931
		70.726	22.1247
		70.886	22.2429
		71.046	22.2508
		71.206	22.1799
		71.366	22.3925
		71.526	22.298
		71.686	22.2035
		71.846	22.298
		72.006	22.1956
		72.166	22.1168
		72.326	22.1247
		72.486	22.0695
		72.646	22.1878
		72.806	22.0695
		72.967	22.0616
		73.126	22.1247
		73.286	22.1878
		73.446	22.0773
		73.607	22.1247
		73.767	22.298
		73.927	22.1326
		74.087	22.101
		74.246	22.0379
		74.407	22.1562
		74.566	22.0931
		74.727	22.2902
		74.887	22.1168
		75.047	22.1562
		75.207	22.1641
		75.367	22.172
		75.527	22.1483
		75.687	22.1641
		75.847	22.1562
		76.007	22.0931
		76.167	22.1799
		76.327	22.2114
		76.487	22.298
		76.647	22.1641
		76.807	22.1326
		76.967	22.1168
		77.127	22.1562
		77.287	22.1483
		77.447	22.1405
		77.607	22.1562
		77.767	22.1878
		77.927	22.1483
		78.087	22.1483
		78.329	22.1483
		78.407	22.1483
		78.567	22.1483
		78.727	22.1483
		78.887	22.1483
		79.047	21.8245
		79.207	21.8641
		79.367	21.9194
		79.527	21.9115
		79.687	21.9194
		79.847	23.0275
		80.007	22.0142
		80.167	21.9984
		80.327	22.0616
		80.487	22.03
		80.647	21.9905
		80.807	21.9826
		80.967	22.0458
		81.127	22.0379
		81.286	21.9747
		81.447	22.0537
		81.607	22.0379
		81.767	21.9826
		81.927	21.9273
		82.087	21.9352
		82.247	21.9115
		82.408	21.9826
		82.567	21.9352
		82.727	21.8641
		82.887	21.9352
		83.047	21.8483
		83.208	21.8403
		83.367	21.8008
		83.527	22.03
		83.687	21.872
		83.848	21.8245
		84.008	21.8957
		84.168	21.8641
		84.328	21.8166
		84.488	21.8878
		84.648	21.9036
		84.808	21.8641
		84.968	21.8641
		85.128	21.8403
		85.288	21.9668
		85.448	21.8799
		85.608	21.9194
		85.768	21.8403
		85.928	21.8562
		86.088	21.8957
		86.248	21.8878
		86.408	21.872
		86.568	21.9115
		86.728	21.9194
		86.888	21.9273
		87.048	21.9747
		87.208	21.9273
		87.368	21.9826
		87.528	21.8957
		87.688	21.8799
		87.848	22.0142
		88.008	21.8799
		88.168	22.0458
		88.328	21.9115
		88.488	21.8957
		88.648	21.9905
		88.809	21.8957
		88.968	21.9036
		89.128	21.9036
		89.288	21.9589
		89.448	21.9036
		89.608	22.03
		89.768	21.9194
		89.928	21.9905
		90.088	21.9431
		90.248	22.0458
		90.409	22.1878
		90.568	22.0221
		90.728	22.0458
		90.888	22.0221
		91.048	21.9826
		91.208	21.9826
		91.369	22.0458
		91.529	21.9747
		91.688	21.9984
		91.848	21.9905
		92.008	21.9747
		92.168	21.9036
		92.328	21.9747
		92.488	21.951
		92.648	21.9747
		92.808	21.9431
		92.969	21.9273
		93.128	21.9431
		93.288	21.9036
		93.449	22.0142
		93.608	22.0537
		93.769	21.9589
		93.929	22.0379
		94.089	21.9668
		94.249	21.9747
		94.408	21.9115
		94.569	21.9747
		94.729	21.9194
		94.889	21.9273
		95.049	21.9352
		95.209	21.9668
		95.369	21.9273
		95.529	21.9273
		95.689	21.8957
		95.849	21.9194
		96.009	21.9273
		96.169	21.951
		96.328	21.9747
		96.489	21.9826
		96.649	21.9905
		96.809	22.0458
		96.969	21.9984
		97.129	22.03
		97.289	22.03
		97.449	22.0458
		97.609	22.0931
		97.769	21.9984
		97.929	22.1089
		98.089	22.101
		98.249	22.0458
		98.409	22.0379
		98.569	22.0458
		98.729	22.0537
		98.889	22.101
		99.049	22.1089
		99.209	22.0773
		99.369	22.0773
		99.529	22.0931
		99.689	22.101
		99.849	22.1641
		100.009	22.1089
		100.169	22.1089
		100.329	22.1089
		100.489	22.1326
		100.649	22.101
		100.809	22.1562
		100.969	22.1089
		101.129	22.0695
		101.289	22.1247
		101.45	22.0773
		101.61	22.0852
		101.77	22.0379
		101.929	22.0616
		102.09	22.0852
		102.249	22.1483
		102.409	22.1247
		102.569	22.0931
		102.729	22.0695
		102.89	22.0773
		103.049	22.1089
		103.209	22.2035
		103.369	22.0773
		103.53	22.1089
		103.69	22.0773
		103.85	22.1641
		104.01	22.1168
		104.17	22.172
		104.33	22.0931
		104.49	22.1483
		104.65	22.3453
		104.81	22.101
		104.97	22.2035
		105.13	22.2665
		105.29	22.2114
		105.45	22.172
		105.61	22.0773
		105.77	22.1405
		105.93	22.0852
		106.09	22.1483
		106.25	22.0852
		106.41	22.1247
		106.57	22.1247
		106.73	22.1405
		106.89	22.1641
		107.05	22.1799
		107.21	22.1405
		107.37	22.1799
		107.53	22.1799
		107.69	22.2272
		107.85	22.2035
		108.01	22.1956
		108.17	22.3059
		108.33	22.2665
		108.49	22.1956
		108.651	22.1483
		108.81	22.1956
		108.97	22.235
		109.13	22.2272
		109.29	22.1562
		109.45	22.235
		109.61	22.1799
		109.77	22.1878
		109.93	22.2272
		110.09	22.1326
		110.25	22.1878
		110.411	22.2193
		110.57	22.1483
		110.731	22.1878
		110.89	22.1641
		111.05	22.0852
		111.21	22.2272
		111.37	22.0931
		111.53	22.1326
		111.691	22.1168
		111.85	22.0537
		112.01	22.1483
		112.171	22.0695
		112.33	22.1956
		112.491	22.172
		112.65	22.0537
		112.811	22.1405
		112.97	22.0379
		113.131	22.1089
		113.292	22.1247
		113.452	22.1326
		113.611	22.172
		113.772	22.1562
		113.932	22.0852
		114.092	22.2272
		114.252	22.1405
		114.412	22.172
		114.572	22.1878
		114.732	22.2035
		114.892	22.2665
		115.052	22.2035
		115.212	22.1878
		115.372	22.1168
		115.532	22.1641
		115.692	22.1562
		115.852	22.1405
		116.012	22.1326
		116.172	22.1089
		116.332	22.101
		116.492	22.172
		116.652	22.2035
		116.812	22.2665
		116.972	22.2823
		117.132	22.2035
		117.292	22.3059
		117.452	22.3453
		117.612	22.298
		117.772	22.2823
		117.932	22.2429
		118.092	22.2744
		118.252	22.3059
		118.412	22.2823
		118.572	22.235
		118.732	22.2587
		118.891	22.2193
		119.052	22.1878
		119.212	22.2587
		119.372	22.2902
		119.532	22.2429
		119.692	22.298
		119.852	22.2823
		120.012	22.298
		120.172	22.2744
		120.332	22.3217
		120.492	22.235
		120.652	22.1878
		120.812	22.2508
		120.972	22.2193
		121.132	22.172
		121.292	22.2193
		121.452	22.2587
		121.612	22.3059
		121.773	22.2429
		121.932	22.2665
		122.093	22.3217
		122.252	22.3531
		122.414	22.2193
		122.573	22.4632
		122.733	22.3689
		122.893	22.2744
		123.052	22.2035
		123.212	22.2823
		123.373	22.2193
		123.533	22.235
		123.693	22.3059
		123.853	22.2587
		124.013	22.3453
		124.173	22.2587
		124.333	22.2902
		124.493	22.2114
		124.653	22.2035
		124.813	22.1956
		124.973	22.2272
		125.133	22.3295
		125.293	22.3217
		125.453	22.3217
		125.613	22.3925
		125.773	22.2665
		125.933	22.3689
		126.093	22.3531
		126.253	22.3295
		126.413	22.2665
		126.573	22.361
		126.733	22.361
		126.893	22.2429
		127.053	22.361
		127.213	22.3138
		127.373	22.298
		127.533	22.2508
		127.693	22.2429
		127.853	22.1641
		128.013	22.2429
		128.173	22.4003
		128.333	22.3295
		128.493	22.2587
		128.653	22.3453
		128.814	22.298
		128.973	22.3531
		129.133	22.3925
		129.293	22.3767
		129.453	22.3374
		129.613	22.298
		129.773	22.2823
		129.933	22.2665
		130.093	22.3138
		130.253	22.3374
		130.414	22.4003
		130.573	22.2823
		130.733	22.3925
		130.893	22.3846
		131.053	22.3531
		131.213	22.3374
		131.373	22.4475
		131.533	22.4554
		131.693	22.3689
		131.854	22.4397
		132.014	22.2823
		132.173	22.3374
		132.334	22.298
		132.494	22.3689
		132.654	22.3138
		132.814	22.3531
		132.974	22.3531
		133.134	22.3846
		133.294	22.2902
		133.454	22.3531
		133.614	22.2823
		133.774	22.3374
		133.934	22.2665
		134.094	22.3217
		134.254	22.3925
		134.414	22.3767
		134.574	22.3689
		134.734	22.3374
		134.894	22.2665
		135.054	22.3138
		135.214	22.4239
		135.374	22.3846
		135.534	22.3138
		135.694	22.3138
		135.854	22.3295
		136.014	22.3217
		136.174	22.3217
		136.334	22.2902
		136.494	22.3295
		136.654	22.3374
		136.814	22.3138
		136.974	22.3217
		137.134	22.4554
		137.294	22.4003
		137.454	22.3925
		137.614	22.3453
		137.775	22.3217
		137.934	22.4239
		138.094	22.3374
		138.254	22.361
		138.414	22.3059
		138.575	22.3138
		138.734	22.3925
		138.894	22.3374
		139.054	22.361
		139.214	22.4239
		139.374	22.3925
		139.534	22.4239
		139.694	22.4239
		139.854	22.3689
		140.014	22.2744
		140.174	22.3374
		140.334	22.2902
		140.494	22.3453
		140.655	22.4475
		140.814	22.361
		140.974	22.4082
		141.134	22.4947
		141.295	22.4397
		141.453	22.4239
		141.615	22.4554
		141.774	22.3846
		141.935	22.3846
		142.095	22.4318
		142.255	22.3531
		142.415	22.4318
		142.575	22.4003
		142.735	22.4003
		142.895	22.3689
		143.055	22.4003
		143.215	22.4003
		143.375	22.4239
		143.535	22.3531
		143.695	22.4161
		143.855	22.4239
		144.015	22.4161
		144.175	22.4003
		144.335	22.4003
		144.495	22.3767
		144.655	22.4397
		144.815	22.4397
		144.975	22.3453
		145.135	22.3531
		145.295	22.3689
		145.455	22.3453
		145.615	22.3531
		145.775	22.3374
		145.935	22.5968
		146.095	22.361
		146.255	22.3846
		146.415	22.3846
		146.575	22.3689
		146.735	22.3767
		146.895	22.5104
		147.055	22.3531
		147.215	22.4161
		147.375	22.4632
		147.535	22.4868
		147.695	22.4632
		147.855	22.3846
		148.015	22.5182
		148.175	22.4161
		148.335	22.479
		148.496	22.4161
		148.655	22.4711
		148.815	22.6046
		148.976	22.5104
		149.135	22.6517
		149.296	22.5339
		149.455	22.5653
		149.615	22.5182
		149.775	22.6046
		149.935	22.5261
		150.095	22.5732
		150.255	22.6674
		150.416	22.5496
		150.576	22.5025
		150.737	22.5496
		150.895	22.5261
		151.055	22.6124
		151.216	22.6124
		151.375	22.6595
		151.535	22.5104
		151.696	22.4632
		151.856	22.5025
		152.016	22.5104
		152.176	22.6203
		152.336	22.479
		152.496	22.5261
		152.656	22.5025
		152.817	22.5496
		152.976	22.5575
		153.136	22.5653
		153.296	22.5496
		153.456	22.6282
		153.616	22.6046
		153.776	22.5575
		153.936	22.5261
		154.096	22.5968
		154.256	22.5261
		154.416	22.5732
		154.576	22.5811
		154.736	22.6124
		154.896	22.6831
		155.056	22.5496
		155.216	22.5575
		155.376	22.5811
		155.536	22.5418
		155.696	22.5261
		155.856	22.5182
		156.016	22.4711
		156.176	22.5261
		156.336	22.6046
		156.495	22.5889
		156.656	22.5418
		156.816	22.5339
		156.977	22.4554
		157.136	22.5811
		157.294	22.479
		157.454	22.5261
		157.614	22.5025
		157.774	22.5261
		157.934	22.4947
		158.094	22.4632
		158.254	22.4947
		158.414	22.4397
		158.575	22.5261
		158.735	22.5496
		158.894	22.4554
		159.054	22.5104
		159.214	22.5104
		159.374	22.5025
		159.534	22.5261
		159.695	22.5339
		159.855	22.5025
		160.015	22.479
		160.175	22.4711
		160.335	22.5732
		160.495	22.5025
		160.655	22.5182
		160.815	22.5025
		160.975	22.4868
		161.135	22.4475
		161.295	22.4632
		161.455	22.5261
		161.615	22.4632
		161.775	22.4868
		161.935	22.5496
		162.095	22.5261
		162.255	22.4868
		162.415	22.5418
		162.575	22.5025
		162.735	22.4318
		162.895	22.4554
		163.055	22.4239
		163.215	22.3925
		163.375	22.4397
		163.535	22.4082
		163.695	22.5811
		163.855	22.5261
		164.014	22.4239
		164.175	22.4711
		164.335	22.4868
		164.495	22.4397
		164.655	22.479
		164.815	22.4711
		164.975	22.6282
		165.135	22.6046
		165.295	22.5732
		165.455	22.5575
		165.615	22.479
		165.775	22.5889
		165.935	22.5575
		166.095	22.5968
		166.255	22.5261
		166.415	22.6831
		166.575	22.5653
		166.735	22.5418
		166.896	22.5968
		167.055	22.5339
		167.215	22.6046
		167.375	22.7066
		167.535	22.636
		167.695	22.6517
		167.856	22.6046
		168.016	22.5418
		168.175	22.5496
		168.336	22.6046
		168.495	22.6282
		168.656	22.6203
		168.815	22.6831
		168.976	22.5418
		169.135	22.6046
		169.295	22.6987
		169.456	22.636
		169.615	22.5968
		169.776	22.6595
		169.936	22.6674
		170.096	22.7928
		170.256	22.6124
		170.416	22.6517
		170.576	22.5496
		170.736	22.5889
		170.896	22.5968
		171.056	22.5732
		171.216	22.5889
		171.376	22.6517
		171.536	22.6203
		171.696	22.5575
		171.856	22.6674
		172.016	22.6203
		172.176	22.5496
		172.336	22.6595
		172.496	22.5889
		172.656	22.5968
		172.816	22.4711
		172.976	22.5811
		173.136	22.4947
		173.296	22.4711
		173.456	22.4868
		173.616	22.5653
		173.776	22.5889
		173.937	22.5968
		174.096	22.6046
		174.258	22.6752
		174.418	22.5968
		174.578	22.6124
		174.738	22.4947
		174.898	22.4711
		175.058	22.5182
		175.218	22.5418
		175.378	22.5732
		175.538	22.6517
		175.698	22.5104
		175.858	22.5182
		176.019	22.6438
		176.178	22.6517
		176.338	22.5732
		176.498	22.636
		176.658	22.7693
		176.818	22.6595
		176.978	22.6595
		177.139	22.7066
		177.298	22.7379
		177.459	22.8711
		177.618	22.6674
		177.778	22.7614
		177.938	22.6282
		178.099	22.6752
		178.259	22.8398
		178.419	22.7536
		178.579	22.6674
		178.738	22.6282
		178.899	22.6987
		179.059	22.6909
		179.219	22.6124
		179.379	22.7066
		179.539	22.7536
		179.698	22.636
		179.858	22.6909
		180.019	22.6438
		180.179	22.7379
		180.339	22.6987
		180.499	22.6203
		180.659	22.6831
		180.819	22.7223
		180.979	22.7536
		181.139	22.7301
		181.299	22.6674
		181.459	22.7144
		181.619	22.6831
		181.779	22.6752
		181.939	22.7458
		182.099	22.7928
		182.259	22.7301
		182.419	22.7536
		182.579	22.7144
		182.739	22.7066
		182.899	22.7144
		183.059	22.7144
		183.219	22.7379
		183.379	22.7066
		183.539	22.7458
		183.699	22.7144
		183.859	22.6831
		184.019	22.8085
		184.179	22.7693
		184.339	22.6987
		184.499	22.8006
		184.659	22.8163
		184.819	22.8241
		184.979	22.8006
		185.139	22.7536
		185.299	22.7536
		185.459	22.7614
		185.619	22.8476
		185.779	22.7536
		185.939	22.8085
		186.099	22.7693
		186.259	22.9024
		186.419	22.8398
		186.578	22.7771
		186.739	22.8006
		186.9	22.7223
		187.059	22.7614
		187.219	22.7379
		187.379	22.7536
		187.54	22.7458
		187.699	22.7379
		187.859	22.7771
		188.019	22.7614
		188.18	22.6987
		188.339	22.7379
		188.499	22.7536
		188.66	22.8006
		188.819	22.7066
		188.979	22.7771
		189.139	22.8163
		189.3	22.7066
		189.46	22.7066
		189.62	22.6987
		189.78	22.7458
		189.94	22.6595
		190.1	22.6831
		190.26	22.7223
		190.42	22.7379
		190.58	22.7223
		190.74	22.6909
		190.9	22.7066
		191.06	22.6752
		191.22	22.6517
		191.38	22.7458
		191.54	22.8006
		191.702	22.7223
		191.86	22.8633
		192.02	22.7771
		192.18	22.8085
		192.34	22.7301
		192.5	22.7379
		192.66	22.6909
		192.82	22.8867
		192.98	22.8319
		193.14	22.6831
		193.3	22.7771
		193.46	22.6674
		193.62	22.6987
		193.78	22.7301
		193.94	22.7849
		194.1	22.7301
		194.26	22.7301
		194.42	22.7301
		194.58	22.6831
		194.74	22.6674
		194.9	22.7771
		195.06	22.7144
		195.22	22.7144
		195.38	22.7144
		195.54	22.6909
		195.7	22.7223
		195.861	22.6831
		196.02	22.6282
		196.18	22.7849
		196.34	22.7223
		196.5	22.8241
		196.661	22.6517
		196.82	22.6987
		196.98	22.7458
		197.14	22.6831
		197.3	22.6595
		197.46	22.6909
		197.62	22.7536
		197.78	22.6831
		197.94	22.7301
		198.1	22.7458
		198.26	22.6909
		198.421	22.6674
		198.581	22.6595
		198.741	22.7458
		198.901	22.9415
		199.06	22.7144
		199.221	22.7301
		199.381	22.7693
		199.541	22.7536
		199.701	22.7536
		199.861	22.7301
		200.021	22.7771
		200.181	22.8006
		200.341	22.7536
		200.501	22.7928
		200.661	22.7928
		200.821	22.7614
		200.981	22.6909
		201.141	22.7301
		201.301	22.6595
		201.461	22.6987
		201.621	22.8241
		201.781	22.7066
		201.941	22.7458
		202.101	22.6909
		202.261	22.7771
		202.421	22.7614
		202.581	22.6831
		202.741	22.7223
		202.901	22.7144
		203.061	22.7614
		203.221	22.7771
		203.381	22.7458
		203.541	22.7379
		203.701	22.7458
		203.861	22.7536
		204.021	22.8319
		204.181	22.8163
		204.341	22.7379
		204.501	22.7144
		204.661	22.6831
		204.822	22.6752
		204.981	22.7223
		205.141	22.7771
		205.301	22.7771
		205.461	22.8085
		205.621	22.8711
		205.782	22.7693
		205.941	22.7614
		206.101	22.8633
		206.261	22.8476
		206.421	22.8006
		206.582	22.8319
		206.741	22.7379
		206.901	22.8241
		207.061	22.8711
		207.222	22.8398
		207.382	22.8085
		207.542	22.7458
		207.702	22.7614
		207.862	22.8006
		208.022	22.8476
		208.182	22.7693
		208.342	22.8711
		208.502	22.8398
		208.662	22.8554
		208.822	22.8398
		208.981	22.8633
		209.142	22.7301
		209.302	22.8633
		209.462	22.7849
		209.622	22.6987
		209.782	22.7771
		209.942	22.8319
		210.102	22.8476
		210.262	22.7771
		210.422	22.8711
		210.582	22.7928
		210.742	22.7614
		210.902	22.7693
		211.062	22.7379
		211.222	22.8241
		211.382	22.7614
		211.542	22.7771
		211.703	22.7614
		211.862	22.7693
		212.022	22.7928
		212.182	22.7771
		212.342	22.7458
		212.502	22.7928
		212.662	22.7771
		212.822	22.8711
		212.982	22.8711
		213.142	22.8789
		213.302	22.9337
		213.462	22.8789
		213.622	22.7693
		213.782	22.9024
		213.942	22.8006
		214.102	22.8163
		214.262	22.8319
		214.422	22.8006
		214.582	22.9259
		214.742	22.7928
		214.902	22.8398
		215.062	22.8633
		215.222	22.8476
		215.382	22.7928
		215.542	22.8554
		215.703	22.8319
		215.862	22.8085
		216.023	22.9024
		216.182	22.918
		216.342	22.9102
		216.502	22.8711
		216.663	22.9493
		216.822	22.8241
		216.983	22.8789
		217.143	22.9259
		217.302	22.9024
		217.463	22.8398
		217.622	22.9728
		217.783	22.8867
		217.943	22.7928
		218.103	22.8085
		218.263	22.8163
		218.422	22.9102
		218.583	22.8163
		218.743	22.9962
		218.903	22.918
		219.063	22.9024
		219.223	23.0197
		219.383	22.9962
		219.543	22.9024
		219.703	23.0275
		219.863	22.9962
		220.023	22.965
		220.183	22.9024
		220.343	22.9024
		220.503	22.8789
		220.663	22.9806
		220.823	22.9337
		220.983	22.9024
		221.143	22.8789
		221.303	22.8789
		221.463	22.9884
		221.623	23.0197
		221.783	22.8789
		221.943	22.9728
		222.103	22.8867
		222.263	22.8711
		222.423	22.8633
		222.583	22.9259
		222.743	22.8711
		222.903	23.051
		223.063	22.9884
		223.223	23.0041
		223.383	22.9493
		223.543	22.8554
		223.703	22.9259
		223.863	22.8476
		224.023	22.9024
		224.183	22.9102
		224.343	22.8476
		224.503	22.918
		224.663	22.8711
		224.823	22.9024
		224.984	22.8163
		225.143	22.8319
		225.303	22.8554
		225.463	22.7693
		225.623	22.8398
		225.783	22.7693
		225.943	22.8789
		226.103	22.8085
		226.263	22.8711
		226.423	22.8241
		226.584	22.7928
		226.742	22.8085
		226.903	22.8633
		227.064	22.8476
		227.224	22.9806
		227.383	22.8398
		227.543	22.9337
		227.703	22.8711
		227.863	23.1134
		228.024	22.8633
		228.184	22.8554
		228.343	22.9493
		228.504	22.8946
		228.664	22.9024
		228.824	22.9024
		228.984	22.918
		229.144	22.8789
		229.304	22.9493
		229.464	22.918
		229.624	22.8867
		229.784	22.8867
		229.944	22.9337
		230.104	22.8867
		230.264	22.9806
		230.424	22.8867
		230.584	22.9024
		230.744	22.8633
		230.904	22.8711
		231.064	22.8867
		231.224	22.9102
		231.384	22.9337
		231.544	22.9337
		231.704	23.0197
		231.864	22.9493
		232.024	22.8554
		232.184	22.918
		232.344	22.9337
		232.504	22.9337
		232.664	22.8867
		232.824	22.8163
		232.985	22.8867
		233.144	23.0353
		233.304	22.9571
		233.464	22.9024
		233.624	22.8867
		233.784	22.918
		233.944	22.8789
		234.104	22.9024
		234.266	22.8789
		234.424	22.9884
		234.585	22.9493
		234.744	22.9259
		234.905	22.9024
		235.064	22.8867
		235.224	22.8476
		235.384	22.8554
		235.544	22.8319
		235.705	22.9571
		235.864	23.0041
		236.024	22.8867
		236.184	22.9806
		236.344	22.9102
		236.505	22.8711
		236.665	22.9415
		236.825	22.8789
		236.985	22.9102
		237.145	22.9962
		237.305	23.0197
		237.465	23.0119
		237.625	22.9571
		237.785	22.9259
		237.945	22.9102
		238.104	22.9337
		238.265	22.9884
		238.425	22.8476
		238.585	22.965
		238.745	22.9259
		238.905	22.9806
		239.065	23.0822
		239.225	22.9806
		239.385	22.9728
		239.545	23.0275
		239.705	22.9962
		239.865	23.0353
		240.025	23.0197
		240.185	23.051
		240.345	23.09
		240.505	23.129
		240.665	23.0197
		240.825	23.0822
		240.985	23.051
		241.145	22.9962
		241.305	22.9806
		241.465	23.0275
		241.625	23.09
		241.785	23.0041
		241.945	23.0041
		242.105	23.1603
		242.265	23.1603
		242.425	22.965
		242.586	22.9884
		242.745	22.9962
		242.906	23.0431
		243.065	23.129
		243.225	23.1837
		243.385	23.0822
		243.545	23.1681
		243.705	23.0744
		243.865	22.9493
		244.025	22.9493
		244.185	23.0041
		244.345	23.0275
		244.505	23.0353
		244.665	23.0978
		244.826	23.1056
		244.985	23.0119
		245.145	22.9806
		245.305	23.051
		245.465	23.0275
		245.625	23.09
		245.786	23.0197
		245.946	23.1056
		246.105	23.1447
		246.266	23.09
		246.425	23.0197
		246.586	22.9962
		246.746	22.965
		246.906	22.9962
		247.066	22.9102
		247.225	22.9806
		247.385	23.0197
		247.545	22.9884
		247.705	23.0666
		247.866	23.1212
		248.026	23.1525
		248.186	23.0353
		248.346	22.9962
		248.506	23.0666
		248.666	23.0353
		248.826	22.9571
		248.986	22.9102
		249.146	22.9884
		249.305	22.9884
		249.466	22.9806
		249.626	22.9493
		249.786	22.8476
		249.946	22.8633
		250.106	22.8946
		250.266	22.965
		250.426	22.8476
		250.586	22.9024
		250.746	22.9493
		250.906	22.9102
		251.066	22.8398
		251.226	22.9884
		251.386	22.9024
		251.546	23.051
		251.706	23.0353
		251.866	22.918
		252.026	23.0119
		252.186	22.8789
		252.346	23.0744
		252.506	22.9415
		252.666	22.9884
		252.826	22.9962
		252.986	22.9415
		253.146	22.9806
		253.306	22.9884
		253.466	22.9493
		253.626	22.8946
		253.786	22.8867
		253.946	22.9415
		254.106	22.8789
		254.266	22.9337
		254.426	23.0041
		254.587	23.0119
		254.747	22.8867
		254.906	22.965
		255.066	22.9728
		255.226	22.9962
		255.387	22.9962
		255.547	23.0353
		255.707	23.0119
		255.866	22.9493
		256.026	22.9728
		256.186	23.1212
		256.347	23.1056
		256.507	23.1134
		256.667	23.0431
		256.828	23.0978
		256.987	23.0978
		257.147	23.051
		257.306	23.051
		257.467	23.1056
		257.627	23.1369
		257.787	23.1759
		257.947	23.1134
		258.107	23.1603
		258.267	23.2227
		258.427	23.0822
		258.587	23.1837
		258.747	23.2929
		258.907	23.2149
		259.067	23.1837
		259.227	23.1056
		259.387	23.129
		259.547	23.129
		259.707	23.09
		259.867	23.1056
		260.027	23.0666
		260.187	23.1212
		260.347	23.051
		260.507	23.0588
		260.667	23.09
		260.827	22.9806
		260.987	23.0353
		261.147	23.1212
		261.307	23.129
		261.467	23.0978
		261.627	23.0431
		261.787	23.0822
		261.947	23.1681
		262.107	23.1993
		262.266	23.2383
		262.426	23.1759
		262.586	23.1993
		262.746	23.2071
		262.906	23.1993
		263.066	23.2695
		263.226	23.2071
		263.386	23.1759
		263.546	23.1525
		263.706	23.2071
		263.866	23.129
		264.026	23.0822
		264.186	23.1369
		264.346	23.1525
		264.506	23.1212
		264.667	23.1369
		264.827	23.09
		264.986	23.09
		265.147	23.0275
		265.307	23.0744
		265.466	23.0666
		265.627	23.051
		265.787	23.0431
		265.946	23.1056
		266.107	23.0744
		266.267	23.09
		266.427	23.0822
		266.587	23.1212
		266.746	23.0744
		266.907	23.1915
		267.067	23.2383
		267.227	23.2695
		267.387	23.2695
		267.547	23.2071
		267.707	23.2305
		267.867	23.1915
		268.027	23.2617
		268.187	23.2149
		268.347	23.2227
		268.507	23.2149
		268.667	23.2149
		268.827	23.2305
		268.987	23.2383
		269.147	23.2383
		269.307	23.1681
		269.467	23.1681
		269.627	23.1525
		269.787	23.2227
		269.947	23.1525
		270.107	23.1837
		270.267	23.2227
		270.427	23.2227
		270.587	23.2773
		270.747	23.2617
		270.907	23.2149
		271.067	23.2461
		271.227	23.2149
		271.387	23.1993
		271.547	23.2851
		271.707	23.1837
		271.867	23.2149
		272.027	23.3007
		272.187	23.2071
		272.347	23.2227
		272.507	23.1525
		272.667	23.2305
		272.827	23.2071
		272.987	23.2773
		273.147	23.1915
		273.308	23.3007
		273.468	23.1759
		273.627	23.1759
		273.787	23.1915
		273.948	23.2071
		274.107	23.1447
		274.269	23.1837
		274.428	23.1915
		274.589	23.1525
		274.748	23.1369
		274.909	23.1759
		275.068	23.09
		275.228	23.1525
		275.388	23.1369
		275.548	23.1056
		275.709	23.1681
		275.868	23.1447
		276.028	23.1681
		276.189	23.1603
		276.349	23.1681
		276.509	23.2461
		276.669	23.1212
		276.829	23.0978
		276.989	23.1993
		277.149	23.1447
		277.309	23.2851
		277.469	23.1212
		277.629	23.1212
		277.789	23.1681
		277.949	23.129
		278.109	23.051
		278.269	23.1603
		278.429	23.2071
		278.589	23.1993
		278.749	23.2149
		278.909	23.1759
		279.069	23.1759
		279.229	23.1759
		279.388	23.1759
		279.549	23.1759
		279.709	23.2149
		279.869	23.1603
		280.029	23.1603
		280.189	23.1525
		280.349	23.129
		280.509	23.1915
		280.669	23.2227
		280.829	23.0978
		280.989	23.1525
		281.149	23.1837
		281.309	23.2305
		281.47	23.2071
		281.629	23.2851
		281.789	23.2383
		281.949	23.1603
		282.109	23.1525
		282.269	23.1681
		282.429	23.1681
		282.589	23.1447
		282.75	23.3396
		282.909	23.1681
		283.07	23.1447
		283.229	23.2539
		283.389	23.1837
		283.548	23.1915
		283.709	23.1525
		283.868	23.1915
		284.028	23.2539
		284.189	23.1525
		284.348	23.2071
		284.508	23.1993
		284.669	23.1603
		284.829	23.1681
		284.988	23.2461
		285.149	23.1915
		285.309	23.1447
		285.469	23.2461
		285.629	23.2617
		285.789	23.3318
		285.949	23.2383
		286.109	23.2539
		286.269	23.2851
		286.429	23.2539
		286.589	23.1837
		286.749	23.1993
		286.908	23.1447
		287.069	23.2461
		287.229	23.1837
		287.389	23.2305
		287.549	23.2617
		287.709	23.2227
		287.869	23.2539
		288.029	23.324
		288.189	23.1759
		288.349	23.2773
		288.509	23.2929
		288.669	23.2695
		288.829	23.2695
		288.989	23.3007
		289.149	23.2851
		289.309	23.2773
		289.47	23.3162
		289.629	23.3396
		289.789	23.2695
		289.949	23.3162
		290.109	23.3396
		290.269	23.3162
		290.429	23.2539
		290.589	23.2227
		290.749	23.2461
		290.909	23.3007
		291.069	23.2695
		291.229	23.2773
		291.389	23.2539
		291.549	23.3708
		291.709	23.2539
		291.869	23.363
		292.029	23.3396
		292.189	23.2539
		292.349	23.2617
		292.509	23.3085
		292.669	23.3085
		292.83	23.2851
		292.989	23.3085
		293.149	23.324
		293.309	23.2929
		293.469	23.2149
		293.629	23.2227
		293.789	23.2227
		293.949	23.2695
		294.109	23.2305
		294.27	23.2851
		294.43	23.2539
		294.59	23.2305
		294.75	23.2071
		294.91	23.3863
		295.07	23.2617
		295.23	23.2695
		295.389	23.3552
		295.55	23.2461
		295.71	23.2071
		295.87	23.2929
		296.03	23.2227
		296.19	23.3318
		296.35	23.2461
		296.51	23.2929
		296.67	23.2617
		296.83	23.3708
		296.989	23.2695
		297.15	23.3708
		297.31	23.2929
		297.47	23.2539
		297.63	23.1993
		297.79	23.2149
		297.95	23.2539
		298.11	23.1915
		298.27	23.1915
		298.43	23.1915
		298.59	23.2617
		298.75	23.2929
		298.91	23.3007
		299.07	23.3085
		299.23	23.4642
		299.39	23.4019
		299.55	23.324
		299.71	23.4019
		299.87	23.3318
		300.03	23.363
		300.19	23.3708
		300.35	23.4175
		300.51	23.324
		300.67	23.2617
		300.83	23.3474
		300.99	23.3708
		301.15	23.4331
		301.31	23.3396
		301.47	23.2851
		301.63	23.3786
		301.791	23.5109
		301.95	23.2695
		302.11	23.3552
		302.27	23.4019
		302.43	23.3941
		302.59	23.3085
		302.751	23.363
		302.91	23.3318
		303.071	23.2539
		303.23	23.3863
		303.39	23.3786
		303.551	23.3708
		303.711	23.4253
		303.871	23.2929
		304.031	23.3007
		304.19	23.3396
		304.351	23.2929
		304.512	23.3318
		304.671	23.3786
		304.831	23.3162
		304.991	23.3318
		305.151	23.3007
		305.31	23.3863
		305.471	23.4097
		305.631	23.4331
		305.791	23.3396
		305.951	23.4408
		306.111	23.363
		306.271	23.3941
		306.431	23.363
		306.591	23.4019
		306.751	23.4175
		306.911	23.4019
		307.071	23.4253
		307.231	23.4097
		307.391	23.4097
		307.551	23.3318
		307.711	23.324
		307.871	23.3474
		308.031	23.5186
		308.191	23.4564
		308.351	23.4331
		308.511	23.4564
		308.671	23.4875
		308.831	23.4019
		308.991	23.4797
		309.151	23.4175
		309.312	23.4097
		309.471	23.4019
		309.631	23.3396
		309.791	23.3941
		309.952	23.4253
		310.111	23.3708
		310.271	23.4408
		310.431	23.4253
		310.591	23.4331
		310.751	23.4564
		310.911	23.4097
		311.071	23.3941
		311.231	23.4097
		311.391	23.4408
		311.552	23.5186
		311.711	23.4253
		311.871	23.4875
		312.033	23.3318
		312.191	23.472
		312.351	23.4175
		312.511	23.4331
		312.672	23.4564
		312.831	23.4642
		312.991	23.5031
		313.151	23.4642
		313.311	23.4797
		313.472	23.4253
		313.632	23.4175
		313.792	23.3708
		313.951	23.3708
		314.111	23.3941
		314.271	23.4253
		314.432	23.4331
		314.592	23.4097
		314.752	23.472
		314.912	23.3396
		315.072	23.674
		315.232	23.4953
		315.392	23.3941
		315.552	23.472
		315.712	23.4486
		315.872	23.4019
		316.032	23.4253
		316.192	23.3941
		316.352	23.3941
		316.512	23.363
		316.672	23.4331
		316.832	23.5264
		316.992	23.4253
		317.152	23.472
		317.312	23.4642
		317.472	23.4097
		317.632	23.4408
		317.792	23.4642
		317.952	23.4253
		318.112	23.4097
		318.272	23.4564
		318.432	23.4953
		318.592	23.3941
		318.752	23.5342
		318.912	23.3941
		319.072	23.4486
		319.232	23.472
[truncated: 255 more rows]

## Sheet: Figure 3m
	Figure 3m Temperature variation in PZT transducer within 6 min.
		Time	Temperature
		s	℃
			Tmax
		0	21.9115
		0.16	21.9589
		0.32	21.9115
		0.48	22.0063
		0.64	21.9431
		0.8	21.8641
		0.96	21.8641
		1.12	21.9431
		1.28	21.951
		1.44	21.8957
		1.6	21.9036
		1.76	21.8641
		1.92	21.8641
		2.08	21.9431
		2.24	21.8483
		2.4	21.9273
		2.56	21.8403
		2.72	21.8799
		2.88	21.8562
		3.04	21.8166
		3.2	21.8878
		3.36	21.8641
		3.52	21.8324
		3.68	21.8483
		3.84	21.8878
		4	21.8562
		4.16	21.7691
		4.32	21.7454
		4.48	21.8087
		4.64	21.785
		4.8	21.8324
		4.96	21.8166
		5.12	21.9194
		5.28	21.8483
		5.44	21.8562
		5.6	21.9589
		5.76	21.872
		5.92	21.9115
		6.08	21.9115
		6.24	22.172
		6.4	21.9747
		6.56	21.9826
		6.721	22.0142
		6.88	21.9668
		7.04	22.0221
		7.2	22.1089
		7.36	22.0458
		7.52	21.9589
		7.68	22.0931
		7.84	22.0221
		8.001	22.0616
		8.16	22.0458
		8.32	22.3217
		8.48	22.03
		8.64	22.0773
		8.8	22.0458
		8.961	22.3689
		9.121	22.0616
		9.28	22.2035
		9.442	22.0142
		9.603	22.1089
		9.763	22.4082
		9.923	23.0353
		10.083	22.2744
		10.243	22.2272
		10.403	22.1641
		10.563	22.0852
		10.723	22.4003
		10.883	23.2227
		11.043	22.636
		11.203	22.2902
		11.363	22.2272
		11.522	22.2744
		11.682	22.1799
		11.842	23.1525
		12.002	23.0041
		12.162	22.361
		12.322	22.2587
		12.482	22.1799
		12.642	22.3295
		12.802	23.0666
		12.962	23.3318
		13.122	22.7144
		13.282	22.4475
		13.442	22.361
		13.602	22.3138
		13.762	23.0197
		13.922	23.5886
		14.082	22.8789
		14.242	22.3689
		14.402	22.361
		14.562	22.2744
		14.722	23.0041
		14.882	23.6041
		15.042	23.2149
		15.202	22.6595
		15.362	22.3846
		15.522	22.298
		15.683	22.4632
		15.842	23.8059
		16.002	23.3162
		16.162	22.8006
		16.322	22.479
		16.482	22.4397
		16.642	22.4161
		16.802	23.2227
		16.962	23.3863
		17.123	22.8085
		17.282	22.5811
		17.443	22.5575
		17.602	22.6674
		17.763	23.1212
		17.922	23.5031
		18.082	23.0666
		18.242	22.7223
		18.403	22.6046
		18.563	22.636
		18.722	22.8163
		18.883	23.324
		19.043	23.09
		19.202	22.7223
		19.363	22.6909
		19.524	22.6595
		19.684	22.7614
		19.844	23.2539
		20.004	23.1759
		20.163	22.8006
		20.324	22.8554
		20.484	22.8006
		20.643	22.7379
		20.804	23.1212
		20.964	23.5109
		21.124	23.0588
		21.284	22.7771
		21.444	22.8006
		21.604	22.7536
		21.764	22.9884
		21.924	23.4797
		22.084	23.0588
		22.244	22.9415
		22.404	22.8867
		22.564	22.7928
		22.724	23.0119
		22.884	23.5031
		23.044	23.3474
		23.204	23.051
		23.364	22.965
		23.524	22.8398
		23.684	22.9259
		23.844	23.3786
		24.004	23.363
		24.164	23.0353
		24.324	23.0119
		24.484	22.9571
		24.644	23.0588
		24.804	23.324
		24.964	23.5964
		25.124	23.2461
		25.284	23.0978
		25.444	23.1134
		25.604	23.1525
		25.764	23.5264
		25.924	23.9609
		26.084	23.5575
		26.244	23.324
		26.404	23.2227
		26.564	23.1759
		26.724	23.5342
		26.885	24.0924
		27.044	23.9609
		27.204	23.6119
		27.364	23.3708
		27.524	23.3474
		27.685	23.4642
		27.844	24.0228
		28.004	24.1233
		28.165	23.7051
		28.325	23.6585
		28.484	23.5031
		28.645	23.4175
		28.805	23.9454
		28.965	24.077
		29.125	23.7128
		29.285	23.6197
		29.443	23.5264
		29.603	23.5109
		29.763	23.7749
		29.923	24.2315
		30.083	23.9532
		30.243	23.7051
		30.403	23.6818
		30.563	23.6352
		30.722	23.9841
		30.883	24.3318
		31.043	24.2006
		31.203	23.9067
		31.363	23.868
		31.523	23.7051
		31.683	23.8525
		31.843	24.301
		32.003	24.2392
		32.163	23.9918
		32.323	24.0073
		32.483	23.8757
		32.643	23.8214
		32.803	24.3935
		32.963	24.5244
		33.123	24.2546
		33.283	24.1156
		33.443	23.9918
		33.603	23.9841
		33.763	24.5013
		33.923	24.6245
		34.083	24.3626
		34.243	24.3164
		34.403	24.1543
		34.563	24.1465
		34.724	24.4166
		34.883	24.6014
		35.043	24.5783
		35.203	24.2392
		35.363	24.2624
		35.523	24.1929
		35.684	24.1852
		35.843	24.4474
		36.003	24.4705
		36.163	24.3318
		36.323	24.2315
		36.483	24.2238
		36.643	24.3935
		36.803	24.4397
		36.964	24.5783
		37.123	24.4474
		37.284	24.3318
		37.444	24.5244
		37.604	24.301
		37.764	24.5398
		37.923	24.7551
		38.084	24.6398
		38.245	24.5937
		38.404	24.4551
		38.564	24.3704
		38.724	24.4397
		38.884	24.7014
		39.044	24.6783
		39.204	24.4782
		39.364	24.4551
		39.524	24.4551
		39.684	24.4397
		39.844	24.7628
		40.004	24.7935
		40.164	24.586
		40.324	24.5244
		40.484	24.4705
		40.644	24.4936
		40.804	24.7551
		40.964	24.8856
		41.124	24.6706
		41.284	24.5244
		41.444	24.5629
		41.604	24.4705
		41.764	24.6552
		41.924	24.9546
		42.084	24.7858
		42.244	24.6629
		42.404	24.6629
		42.564	24.6475
		42.724	24.7705
		42.884	24.9929
		43.044	24.8703
		43.204	24.7551
		43.364	24.6783
		43.524	24.6091
		43.684	24.7014
		43.844	24.9776
		44.004	25.0542
		44.164	24.9853
		44.324	24.7705
		44.484	24.7244
		44.644	24.709
		44.804	24.97
		44.965	25.1537
		45.124	24.8703
		45.284	24.8472
		45.444	24.7705
		45.604	24.686
		45.764	24.9929
		45.924	25.4135
		46.085	25.2761
		46.244	25.0236
		46.405	24.8626
		46.564	24.8396
		46.725	25.1155
		46.884	25.505
		47.044	25.4211
		47.205	25.169
		47.365	24.947
		47.525	24.9163
		47.685	25.0619
		47.845	25.505
		48.005	25.4898
		48.165	25.1767
		48.325	25.0466
		48.485	24.97
		48.645	25.1078
		48.805	25.3448
		48.965	25.5584
		49.125	25.3524
		49.285	25.1843
		49.445	25.1001
		49.605	25.0542
		49.765	25.3906
		49.925	25.5203
		50.085	25.4898
		50.245	25.2225
		50.405	25.1537
		50.565	25.1767
		50.725	25.4059
		50.885	25.665
		51.045	25.5965
		51.205	25.4745
		51.366	25.3143
		51.527	25.2378
		51.687	25.3524
		51.847	25.8247
		52.007	25.7259
		52.167	25.5355
		52.327	25.4516
		52.487	25.3982
		52.647	25.3295
		52.807	25.7259
		52.967	26.0448
		53.127	25.6269
		53.286	25.6498
		53.447	25.6041
		53.607	25.3906
		53.767	25.7867
		53.927	26.2191
		54.087	25.8399
		54.247	25.6726
		54.407	25.6041
		54.567	25.5508
		54.728	25.7867
		54.887	26.151
		55.047	26.1888
		55.207	25.9842
		55.367	25.8095
		55.525	25.6954
		55.686	25.969
		55.846	26.3099
		56.006	26.2645
		56.165	26.0448
		56.326	25.9234
		56.485	25.9386
		56.646	25.8247
		56.806	26.2796
		56.966	26.5592
		57.126	26.2115
		57.286	26.0676
		57.446	26.0145
		57.605	25.8931
		57.766	26.3779
		57.926	26.7326
		58.086	26.4686
		58.246	26.2418
		58.405	26.1661
		58.566	26.0524
		58.726	26.2796
		58.886	26.7024
		59.046	26.3931
		59.206	26.2267
		59.366	26.1055
		59.526	26.0221
		59.686	26.0297
		59.846	26.5064
		60.006	26.5064
		60.166	26.2569
		60.326	26.0979
		60.486	26.0828
		60.646	26.0903
		60.806	26.5743
		60.966	26.7476
		61.126	26.3704
		61.286	26.2948
		61.446	26.3023
		61.606	26.3023
		61.766	26.5592
		61.926	26.868
		62.086	26.5139
		62.246	26.4384
		62.406	26.3326
		62.566	26.2494
		62.726	26.8003
		62.886	26.9132
		63.046	26.8154
		63.206	26.7024
		63.366	26.4837
		63.526	26.4459
		63.686	26.5667
		63.846	27.0184
		64.006	26.9883
		64.167	26.6949
		64.326	26.5064
		64.486	26.5365
		64.646	26.5365
		64.806	26.8455
		64.966	27.116
		65.126	26.8906
		65.287	26.6874
		65.446	26.5516
		65.606	26.4913
		65.766	26.9658
		65.926	27.161
		66.087	26.8981
		66.246	26.6346
		66.407	26.5667
		66.566	26.4837
		66.726	26.9958
		66.887	27.1985
		67.046	27.0935
		67.206	26.8003
		67.366	26.71
		67.527	26.612
		67.686	26.8455
		67.847	27.116
		68.007	27.2509
		68.167	26.9583
		68.327	26.8003
		68.487	26.8003
		68.647	26.6723
		68.807	27.2434
		68.967	27.4381
		69.127	27.0184
		69.287	26.9282
		69.447	26.7702
		69.607	26.8003
		69.767	27.3184
		69.927	27.483
		70.087	27.221
		70.247	27.0634
		70.407	27.0409
		70.567	26.9057
		70.727	27.0409
		70.887	27.4979
		71.047	27.3333
		71.207	27.221
		71.367	27.0034
		71.527	27.0484
		71.687	27.0559
		71.847	27.5129
		72.007	27.5503
		72.167	27.116
		72.327	27.0634
		72.487	26.9057
		72.647	26.8756
		72.807	27.4157
		72.967	27.5577
		73.127	27.4082
		73.287	27.146
		73.447	27.0559
		73.607	27.0109
		73.767	27.3708
		73.927	27.7294
		74.087	27.4232
		74.247	27.3408
		74.407	27.1985
		74.567	27.0784
		74.728	27.2959
		74.888	27.5876
		75.047	27.5353
		75.207	27.3633
		75.367	27.176
		75.527	27.0784
		75.687	27.2809
		75.846	27.722
		76.008	27.8115
		76.167	27.4531
		76.327	27.3184
		76.487	27.2509
		76.648	27.221
		76.808	27.6026
		76.967	27.804
		77.128	27.4905
		77.287	27.3708
		77.448	27.3333
		77.607	27.236
		77.768	27.7444
		77.928	27.804
		78.088	27.5951
		78.248	27.4082
		78.408	27.3184
		78.568	27.236
		78.728	27.5503
		78.888	28.0497
		79.048	27.804
		79.208	27.6623
		79.368	27.4905
		79.528	27.4232
		79.688	27.5727
		79.848	28.0645
		80.008	28.0051
		80.168	27.804
		80.328	27.5876
		80.488	27.4905
		80.648	27.5204
		80.808	27.9976
		80.968	28.2428
		81.128	28.0125
		81.288	27.8934
		81.448	27.7518
		81.608	27.6623
		81.768	28.072
		81.928	28.3393
		82.088	28.0943
		82.248	27.9008
		82.408	27.8711
		82.568	27.804
		82.73	27.953
		82.888	28.3393
		83.048	28.2131
		83.208	28.0645
		83.367	28.0051
		83.528	27.8934
		83.688	27.9604
		83.848	28.3615
		84.008	28.3837
		84.168	28.1834
		84.328	28.072
		84.488	28.0199
		84.648	27.9753
		84.809	28.5171
		84.968	28.5097
		85.129	28.2725
		85.289	28.2057
		85.449	28.176
		85.608	28.0125
		85.768	28.3912
		85.929	28.5615
		86.088	28.406
		86.249	28.2428
		86.408	28.1463
		86.569	28.0868
		86.729	28.4653
		86.889	28.7611
		87.049	28.5615
		87.209	28.406
		87.369	28.2131
		87.529	28.1909
		87.689	28.3912
		87.849	28.5985
		88.009	28.6133
		88.169	28.4208
		88.329	28.3096
		88.489	28.2206
		88.649	28.1834
		88.809	28.5319
		88.969	28.6576
		89.129	28.3986
		89.289	28.3763
		89.449	28.1834
		89.609	28.1463
		89.769	28.406
		89.929	28.5763
		90.089	28.317
		90.249	28.2131
		90.409	28.1389
		90.569	27.9902
		90.729	28.2206
		90.888	28.5837
		91.049	28.5023
		91.209	28.2354
		91.369	28.1017
		91.529	28.0645
		91.689	28.0943
		91.849	28.4356
		92.009	28.3986
		92.169	28.1909
		92.329	28.1389
		92.489	28.0125
		92.649	28.0868
		92.81	28.3837
		92.969	28.5615
		93.129	28.4727
		93.289	28.2503
		93.449	28.176
		93.609	28.1389
		93.769	28.4504
		93.929	28.5763
		94.089	28.3763
		94.249	28.3689
		94.409	28.1983
		94.569	28.1091
		94.73	28.3096
		94.89	28.5689
		95.049	28.443
		95.21	28.3022
		95.369	28.2725
		95.529	28.1834
		95.689	28.3244
		95.849	28.6354
		96.01	28.8054
		96.17	28.5467
		96.33	28.3022
		96.489	28.3096
		96.65	28.2948
		96.81	28.6798
		96.97	28.8201
		97.13	28.6354
		97.29	28.4875
		97.45	28.3837
		97.61	28.317
		97.77	28.7758
		97.929	28.8644
		98.09	28.8423
		98.25	28.5097
		98.41	28.3763
		98.57	28.228
		98.73	28.3541
		98.89	28.5319
		99.05	28.5097
		99.21	28.3244
		99.371	28.1686
		99.53	28.1537
		99.69	28.1909
		99.85	28.4875
		100.01	28.4727
		100.17	28.3244
		100.33	28.124
		100.49	28.0571
		100.65	28.1314
		100.81	28.2948
		100.97	28.3541
		101.13	28.3318
		101.29	28.1611
		101.45	28.2131
		101.61	28.1983
		101.77	28.1611
		101.93	28.3615
		102.09	28.2428
		102.25	28.1537
		102.41	28.0794
		102.57	28.1389
		102.731	28.2354
		102.891	28.3763
		103.05	28.2948
		103.21	28.2206
		103.37	28.2503
		103.53	28.2799
		103.69	28.2503
		103.85	28.2948
		104.01	28.2948
		104.17	28.3244
		104.331	28.2354
		104.49	28.2948
		104.65	28.317
		104.81	28.3615
		104.971	28.5467
		105.13	28.3689
		105.291	28.2428
		105.45	28.2577
		105.61	28.1909
		105.77	28.3986
		105.929	28.5171
		106.091	28.4504
		106.251	28.3244
		106.411	28.3022
		106.571	28.406
		106.731	28.3318
		106.891	28.4801
		107.051	28.406
		107.211	28.2948
		107.371	28.3096
		107.531	28.2873
		107.691	28.2725
		107.851	28.4875
		108.011	28.4801
		108.171	28.3763
		108.331	28.2799
		108.491	28.3393
		108.651	28.4578
		108.811	28.3763
		108.971	28.5171
		109.131	28.317
		109.291	28.3763
		109.451	28.3912
		109.611	28.443
		109.771	28.3615
		109.931	28.7168
		110.091	28.4801
		110.251	28.3912
		110.411	28.5097
		110.571	28.443
		110.731	28.4875
		110.891	28.5615
		111.051	28.4727
		111.211	28.4578
		111.371	28.5023
		111.531	28.4801
		111.691	28.5023
		111.851	28.5763
		112.011	28.6354
		112.171	28.5985
		112.331	28.5615
		112.491	28.6872
		112.651	28.6354
		112.811	28.5689
		112.971	28.5985
		113.131	28.5541
		113.291	28.5763
		113.451	28.6428
		113.611	28.6059
		113.772	28.6059
		113.931	28.5467
		114.091	28.5763
		114.251	28.5541
		114.411	28.5985
		114.572	28.6576
		114.732	28.6872
		114.891	28.6354
		115.051	28.6354
		115.212	28.6207
		115.372	28.6724
		115.532	28.6946
		115.692	28.7611
		115.852	28.6872
		116.011	28.6576
		116.171	28.6059
		116.332	28.5985
		116.492	28.6354
		116.652	28.7537
		116.812	28.6059
		116.972	28.6059
		117.132	28.7685
		117.292	28.7758
		117.452	28.7389
		117.612	28.7758
		117.772	28.7611
		117.932	28.8497
		118.092	28.7832
		118.252	28.7537
		118.412	28.7094
		118.572	28.6798
		118.732	28.7315
		118.892	28.7389
		119.053	28.6428
		119.212	28.7094
		119.372	28.7241
		119.532	28.7685
		119.692	28.7611
		119.852	28.7389
		120.012	28.7611
		120.172	28.7168
		120.332	28.7168
		120.494	28.8201
		120.654	28.7685
		120.814	28.8865
		120.975	28.7758
		121.134	28.6872
		121.294	28.665
		121.454	28.7463
		121.614	28.8792
		121.774	28.8644
		121.934	28.8128
		122.094	28.8865
		122.254	28.9308
		122.414	28.9013
		122.574	28.9013
		122.734	28.8792
		122.894	28.9234
		123.054	28.9529
		123.214	28.8939
		123.374	28.8349
		123.534	28.8201
		123.694	28.8644
		123.854	28.8644
		124.015	28.9308
		124.174	28.9234
		124.334	28.8865
		124.494	28.8792
		124.654	28.8939
		124.815	28.9824
		124.974	28.8497
		125.134	28.8275
		125.295	28.9382
		125.454	28.8939
		125.614	28.9087
		125.774	28.8644
		125.934	28.9529
		126.095	28.857
		126.255	28.916
		126.415	28.9087
		126.575	28.9382
		126.734	29.0634
		126.895	28.9013
		127.055	28.8792
		127.214	28.9382
		127.374	28.975
		127.535	28.9087
		127.695	28.8201
		127.855	28.8349
		128.014	28.8128
		128.175	28.857
		128.335	29.034
		128.495	28.916
		128.655	28.8792
		128.815	28.8792
		128.975	28.7389
		129.135	28.7537
		129.295	28.7611
		129.455	28.7168
		129.615	28.7389
		129.775	28.8054
		129.935	28.8128
		130.095	28.7241
		130.255	28.798
		130.415	28.7758
		130.575	28.7758
		130.735	28.8497
		130.895	28.8275
		131.055	28.8497
		131.215	28.8644
		131.375	28.8201
		131.535	28.8865
		131.695	28.8865
		131.855	28.8792
		132.015	29.0118
		132.175	28.9971
		132.335	28.9676
		132.495	28.9087
		132.655	28.9971
		132.815	28.9234
		132.975	29.0634
		133.135	28.9455
		133.295	29.0634
		133.455	29.1076
		133.615	29.1076
		133.775	29.0855
		133.935	29.056
		134.095	29.0118
		134.255	29.0118
		134.415	29.0266
		134.575	28.9971
		134.735	29.0634
		134.896	29.0413
		135.056	29.0413
		135.215	28.9308
		135.375	28.9898
		135.535	28.9824
		135.696	28.916
		135.855	29.0045
		136.015	28.9676
		136.175	28.9603
		136.335	28.8865
		136.496	28.9529
		136.656	28.9971
		136.815	28.9676
		136.976	28.9234
		137.136	28.857
		137.296	28.8423
		137.456	28.9529
		137.616	28.9676
		137.776	29.0192
		137.936	28.9455
		138.096	28.9013
		138.256	28.9676
		138.416	28.9234
		138.577	29.1002
		138.736	28.9234
		138.896	28.9971
		139.056	28.9382
		139.216	28.9603
		139.376	28.9308
		139.536	28.9308
		139.696	29.0708
		139.856	29.034
		140.016	29.1076
		140.176	29.0266
		140.336	29.0045
		140.496	29.0487
		140.656	29.0045
		140.816	28.9898
		140.976	29.0192
		141.136	28.9824
		141.296	28.8865
		141.456	28.975
		141.616	29.034
		141.776	29.1149
		141.936	28.9455
		142.098	28.9087
		142.256	28.8644
		142.416	28.8718
		142.576	28.857
		142.736	28.8275
		142.896	28.9087
		143.056	28.9234
		143.216	28.8349
		143.376	28.8497
		143.536	28.9529
		143.696	28.916
		143.856	28.9824
		144.016	28.9603
		144.176	29.056
		144.337	28.9971
		144.496	29.0118
		144.657	29.056
		144.816	29.0634
		144.976	29.0781
		145.136	29.137
		145.296	29.0266
		145.456	29.1297
		145.616	29.1223
		145.777	29.2179
		145.936	29.1444
		146.095	29.1738
		146.256	29.2032
		146.417	29.3061
		146.577	29.1665
		146.737	29.1738
		146.897	29.2547
		147.056	29.1812
		147.216	29.137
		147.377	29.1223
		147.537	29.1223
		147.697	29.1444
		147.857	29.1444
		148.017	29.056
		148.177	29.1223
		148.337	29.2032
		148.497	29.1002
		148.657	29.1444
		148.817	29.1076
		148.977	29.1738
		149.137	29.1444
		149.297	29.1885
		149.457	29.2326
		149.617	29.24
		149.777	29.2547
		149.937	29.2106
		150.097	29.1444
		150.257	29.1591
		150.417	29.2179
		150.577	29.1959
		150.737	29.2841
		150.897	29.2032
		151.057	29.1812
		151.217	29.2914
		151.377	29.2914
		151.537	29.2767
		151.697	29.3502
		151.857	29.2767
		152.017	29.2179
		152.179	29.2547
		152.337	29.2767
		152.497	29.2547
		152.657	29.3061
		152.817	29.2988
		152.977	29.3649
		153.137	29.2767
		153.297	29.3649
		153.457	29.3722
		153.617	29.4163
		153.777	29.3208
		153.937	29.3942
		154.097	29.3796
		154.257	29.4603
		154.417	29.3282
		154.577	29.4603
		154.737	29.3869
		154.898	29.3722
		155.058	29.3575
		155.218	29.3135
		155.377	29.4309
		155.538	29.4089
		155.697	29.3796
		155.858	29.3282
		156.018	29.3649
		156.178	29.2767
		156.338	29.4309
		156.497	29.3575
		156.658	29.4163
		156.818	29.3649
		156.978	29.4016
		157.138	29.3722
		157.298	29.3796
		157.458	29.4236
		157.618	29.4456
		157.778	29.4823
		157.938	29.4236
		158.098	29.4603
		158.258	29.4969
		158.418	29.4749
		158.578	29.4823
		158.738	29.4016
		158.898	29.4383
		159.058	29.4896
		159.218	29.4676
		159.378	29.4749
		159.538	29.4749
		159.698	29.453
		159.858	29.4749
		160.018	29.4163
		160.178	29.4236
		160.338	29.5409
		160.498	29.5483
		160.658	29.4603
		160.818	29.4676
		160.978	29.4749
		161.137	29.4016
		161.298	29.4969
		161.458	29.4676
		161.618	29.6215
		161.778	29.6069
		161.938	29.4676
		162.098	29.5629
		162.258	29.5263
		162.418	29.5703
		162.578	29.5703
		162.738	29.5409
		162.898	29.4969
		163.058	29.5849
		163.218	29.5263
		163.378	29.4896
		163.539	29.4676
		163.698	29.5703
		163.859	29.6655
		164.019	29.5483
		164.178	29.5629
		164.338	29.6582
		164.498	29.6801
		164.659	29.6874
		164.818	29.6655
		164.979	29.6874
		165.139	29.5922
		165.299	29.6948
		165.459	29.6948
		165.619	29.8337
		165.779	29.8264
		165.939	29.8264
		166.099	29.746
		166.259	29.7387
		166.418	29.7826
		166.579	29.7899
		166.739	29.7972
		166.899	29.746
		167.059	29.9287
		167.219	29.7533
		167.379	29.8118
		167.539	29.8995
		167.699	29.8703
		167.859	29.8264
		168.019	29.7899
		168.179	29.7826
		168.339	29.7679
		168.499	29.7533
		168.658	29.7387
		168.819	29.8118
		168.979	29.724
		169.139	29.863
		169.299	29.7606
		169.459	29.8045
		169.619	29.8045
		169.779	29.8191
		169.939	29.936
		170.099	29.8483
		170.259	29.841
		170.419	29.8337
		170.579	29.7533
		170.739	29.7972
		170.899	29.7021
		171.059	29.7167
		171.219	29.746
		171.379	29.6728
		171.539	29.6801
		171.699	29.6655
		171.859	29.6655
		172.019	29.6874
		172.179	29.746
		172.339	29.6874
		172.499	29.6874
		172.659	29.7533
		172.819	29.936
		172.979	29.7752
		173.139	29.8045
		173.299	29.7826
		173.459	29.9068
		173.619	29.8118
		173.779	29.9068
		173.94	29.8995
		174.099	29.8337
		174.26	29.7899
		174.42	29.8264
		174.58	29.9141
		174.739	29.9214
		174.9	29.8337
		175.06	29.8337
		175.22	29.7679
		175.38	29.8045
		175.539	29.7972
		175.7	29.863
		175.86	29.8264
		176.02	29.7679
		176.179	29.8337
		176.34	29.7606
		176.5	29.8191
		176.66	29.8776
		176.82	29.841
		176.979	29.8703
		177.14	29.8264
		177.3	29.863
		177.46	29.7899
		177.62	29.7826
		177.78	29.8264
		177.94	29.8191
		178.1	29.841
		178.26	29.746
		178.42	29.7752
		178.58	29.9068
		178.739	29.8045
		178.9	29.7752
		179.06	29.7533
		179.22	29.7606
		179.38	29.8703
		179.54	29.8045
		179.7	29.7313
		179.86	29.7679
		180.02	29.7752
		180.18	29.6874
		180.34	29.6655
		180.5	29.6728
		180.66	29.7606
		180.82	29.7313
		180.98	29.6948
		181.14	29.6289
		181.3	29.7606
		181.46	29.7313
		181.62	29.841
		181.78	29.8264
		181.94	29.7972
		182.1	29.8118
		182.26	29.8045
		182.42	29.8557
		182.58	29.7826
		182.74	29.8922
		182.9	29.8337
		183.06	29.7679
		183.221	29.7826
		183.38	29.7021
		183.54	29.8191
		183.7	29.7167
		183.86	29.7899
		184.02	29.7021
		184.18	29.8191
		184.34	29.7387
		184.5	29.6874
		184.66	29.6728
		184.82	29.6655
		184.98	29.6874
		185.141	29.6874
		185.301	29.6508
		185.46	29.746
		185.621	29.6801
		185.78	29.7094
		185.941	29.7533
		186.101	29.6728
		186.26	29.7972
		186.421	29.7313
		186.581	29.7606
		186.741	29.7606
		186.901	29.6655
		187.061	29.6874
		187.221	29.7313
		187.381	29.7387
		187.541	29.7606
		187.701	29.7679
		187.861	29.7533
		188.021	29.8045
		188.181	29.7021
		188.341	29.7313
		188.501	29.7094
		188.661	29.7826
		188.821	29.7094
		188.981	29.7094
		189.141	29.6801
		189.301	29.746
		189.461	29.746
		189.621	29.8191
		189.781	29.7387
		189.941	29.7021
		190.101	29.6874
		190.261	29.6655
		190.421	29.7021
		190.581	29.7606
		190.741	29.7021
		190.901	29.7313
		191.061	29.7606
		191.221	29.746
		191.381	29.6801
		191.541	29.7313
		191.701	29.746
		191.861	29.746
		192.021	29.6801
		192.181	29.6801
		192.341	29.8483
		192.501	29.7167
		192.661	29.6728
		192.821	29.7313
		192.981	29.6289
		193.141	29.6362
		193.303	29.6874
		193.462	29.6801
		193.621	29.6801
		193.781	29.6728
		193.941	29.6728
		194.101	29.6069
		194.262	29.6948
		194.421	29.6142
		194.582	29.6582
		194.741	29.7313
		194.902	29.6801
		195.062	29.6874
		195.222	29.6801
		195.382	29.6728
		195.541	29.724
		195.702	29.6655
		195.862	29.7094
		196.021	29.6069
		196.182	29.5849
		196.341	29.6069
		196.502	29.6728
		196.662	29.6069
		196.822	29.6362
		196.982	29.6362
		197.142	29.6874
		197.302	29.6069
		197.462	29.6142
		197.622	29.6874
		197.782	29.5703
		197.942	29.5629
		198.102	29.5996
		198.262	29.5776
		198.422	29.6435
		198.582	29.7752
		198.742	29.7679
		198.902	29.6142
		199.062	29.5116
		199.222	29.5556
		199.382	29.5776
		199.542	29.6582
		199.702	29.5996
		199.862	29.6655
		200.022	29.5703
		200.182	29.6289
		200.342	29.4896
		200.502	29.5849
		200.662	29.519
		200.822	29.5336
		200.982	29.6142
		201.142	29.4603
		201.301	29.5483
		201.462	29.5116
		201.622	29.5556
		201.782	29.5556
		201.942	29.6069
		202.102	29.6655
		202.262	29.6801
		202.422	29.6142
		202.582	29.724
		202.743	29.5849
		202.903	29.5776
		203.063	29.5629
		203.222	29.7387
		203.382	29.6435
		203.542	29.724
		203.702	29.7679
		203.862	29.7533
		204.023	29.7533
		204.182	29.8337
		204.342	29.7899
		204.502	29.7094
		204.662	29.7094
		204.822	29.7972
		204.983	29.724
		205.143	29.6435
		205.303	29.7094
		205.463	29.8045
		205.623	29.7167
		205.782	29.8483
		205.942	29.724
		206.103	29.746
		206.262	29.7972
		206.423	29.7606
		206.583	29.7167
		206.743	29.7972
		206.903	29.724
		207.063	29.6069
		207.223	29.7313
		207.383	29.7752
		207.543	29.7679
		207.703	29.746
		207.863	29.724
		208.023	29.6435
		208.183	29.6362
		208.343	29.6362
		208.503	29.6289
		208.663	29.6948
		208.823	29.5996
		208.983	29.5996
		209.143	29.6142
		209.303	29.746
		209.462	29.841
		209.622	29.6582
		209.782	29.7752
		209.942	29.7021
		210.102	29.6874
		210.262	29.7313
		210.422	29.7606
		210.582	29.7387
		210.742	29.8118
		210.902	29.7094
		211.062	29.7606
		211.222	29.7972
		211.382	29.8191
		211.542	29.8118
		211.702	29.8264
		211.862	29.8483
		212.022	29.8118
		212.182	29.7826
		212.342	29.8191
		212.502	29.8337
		212.662	29.8703
		212.822	29.9068
		212.982	29.7899
		213.142	29.8337
		213.302	29.8118
		213.462	29.8776
		213.622	29.9433
		213.782	29.9506
		213.942	29.9068
		214.103	29.9141
		214.262	29.9652
		214.422	29.9871
		214.583	29.9214
		214.742	29.863
		214.903	29.9141
		215.063	29.8703
		215.222	29.8849
		215.383	29.9214
		215.542	29.863
		215.702	29.8849
		215.863	29.8337
		216.023	29.8995
		216.183	29.8703
		216.343	29.7972
		216.503	29.8118
		216.663	29.8264
		216.822	29.8703
		216.983	29.9287
		217.143	29.9287
		217.303	29.8995
		217.463	29.9214
		217.623	29.9214
		217.783	29.8703
		217.943	30.0382
		218.103	29.8483
		218.263	29.8995
		218.423	29.8483
		218.583	29.936
		218.743	29.8995
		218.903	30.0017
		219.063	29.8703
		219.223	29.8557
		219.383	29.863
		219.543	29.9141
		219.703	29.8703
		219.863	29.863
		220.023	29.8337
		220.183	29.7972
		220.343	29.7679
		220.503	29.746
		220.663	29.841
		220.823	29.8337
		220.983	29.8045
		221.143	29.8045
		221.303	29.7752
		221.463	29.7679
		221.623	29.7679
		221.783	29.7387
		221.943	29.7313
		222.103	29.7899
		222.263	29.6728
		222.423	29.7752
		222.583	29.7387
		222.743	29.7899
		222.903	29.7899
		223.064	29.7167
		223.223	29.7387
		223.384	29.7387
		223.543	29.6948
		223.704	29.7387
		223.863	29.6801
		224.023	29.7606
		224.183	29.7606
		224.343	29.7826
		224.504	29.7826
		224.663	29.7679
		224.824	29.6655
		224.984	29.6142
		225.143	29.6142
		225.303	29.5849
		225.463	29.6289
		225.623	29.6142
		225.783	29.6582
		225.944	29.6215
		226.103	29.6142
		226.264	29.6801
		226.424	29.6948
		226.584	29.7313
		226.744	29.6874
		226.904	29.7094
		227.064	29.746
		227.224	29.841
		227.384	29.9287
		227.544	29.8703
		227.704	29.8337
		227.864	29.8922
		228.024	29.841
		228.184	29.8557
		228.344	30.0017
		228.504	29.8995
		228.664	29.8264
		228.824	29.8557
		228.984	29.7679
		229.144	29.7313
		229.304	29.8045
		229.464	29.841
		229.624	29.7972
		229.784	29.7679
		229.944	29.7826
		230.104	29.7167
		230.264	29.6728
		230.424	29.7899
		230.584	29.7826
		230.744	29.7606
		230.904	29.8337
		231.064	29.7094
		231.225	29.7972
		231.384	29.7606
		231.544	29.7094
		231.704	29.7533
		231.864	29.7313
		232.024	29.7826
		232.184	29.8191
		232.344	29.7387
		232.504	29.6874
		232.664	29.7606
		232.824	29.6948
		232.984	29.7387
		233.144	29.7752
		233.305	29.7094
		233.465	29.7533
		233.624	29.863
		233.784	29.7826
		233.945	29.8191
		234.104	29.8995
		234.265	29.8849
		234.424	29.8922
		234.585	29.8922
		234.745	29.8922
		234.904	29.9506
		235.065	29.8337
		235.225	29.8849
		235.384	29.863
		235.544	29.8483
		235.705	29.841
		235.865	29.9506
		236.025	29.8849
		236.185	29.9141
		236.345	29.8557
		236.505	29.8557
		236.665	29.8995
		236.825	29.863
		236.985	29.8337
		237.145	29.8264
		237.305	29.9141
		237.465	29.9141
		237.625	29.936
		237.785	29.8995
		237.945	29.9141
		238.105	29.9433
		238.265	29.9068
		238.425	29.936
		238.585	29.9287
		238.745	29.9506
		238.904	29.9506
		239.065	30.0236
		239.225	29.9433
		239.385	29.9506
		239.545	29.9944
		239.705	29.8849
		239.865	29.9579
		240.025	29.9433
		240.185	30.009
		240.345	29.8922
		240.504	29.8776
		240.664	29.9506
		240.824	29.8776
		240.984	29.9725
		241.144	29.863
		241.304	29.8703
		241.465	29.8337
		241.624	29.8703
		241.784	29.8703
		241.944	29.8703
		242.104	29.8557
		242.264	29.8995
		242.424	29.9214
		242.584	29.8483
		242.744	29.9506
		242.904	29.9068
		243.065	30.0528
		243.224	29.9871
		243.384	29.9725
		243.544	30.0017
		243.704	30.1038
		243.864	30.0455
		244.024	30.0455
		244.185	29.9652
		244.345	29.9141
		244.504	29.8922
		244.664	29.9214
		244.824	29.9652
		244.985	29.9506
		245.144	30.0455
		245.305	30.009
		245.465	29.9798
		245.625	30.0601
		245.785	30.2131
		245.945	30.1694
		246.105	30.1986
		246.265	30.0819
		246.424	30.1767
		246.585	30.0892
		246.745	30.1111
		246.905	30.184
		247.065	30.2059
		247.225	30.366
		247.385	30.235
		247.545	30.2423
		247.705	30.235
		247.865	30.235
		248.025	30.1986
		248.185	30.1913
		248.345	30.2131
		248.505	30.2423
		248.665	30.2277
		248.825	30.2204
		248.985	30.2131
		249.145	30.2495
		249.305	30.2495
		249.465	30.315
		249.625	30.2641
		249.785	30.2495
		249.945	30.1986
		250.105	30.1767
		250.265	30.1476
		250.425	30.1986
		250.585	30.2423
		250.745	30.1548
		250.905	30.2131
		251.065	30.2495
		251.225	30.2277
		251.385	30.315
		251.545	30.2787
		251.705	30.2859
		251.865	30.2859
		252.026	30.1913
		252.185	30.1694
		252.345	30.2641
		252.505	30.3005
		252.665	30.3369
		252.825	30.2641
		252.985	30.2059
		253.146	30.2131
		253.305	30.2714
		253.465	30.1913
		253.625	30.2859
		253.785	30.3078
		253.945	30.3005
		254.106	30.2277
		254.266	30.2859
		254.426	30.3078
		254.586	30.3005
		254.745	30.3441
		254.905	30.315
		255.066	30.2787
		255.226	30.3005
		255.386	30.3805
		255.546	30.4096
		255.706	30.4459
		255.866	30.3441
		256.026	30.475
		256.186	30.3878
		256.346	30.4241
		256.506	30.3878
		256.666	30.4387
		256.826	30.4023
		256.986	30.3805
		257.146	30.3369
		257.306	30.4096
		257.466	30.3732
		257.626	30.3878
		257.786	30.4459
		257.946	30.4532
		258.106	30.4096
		258.266	30.4169
		258.426	30.4314
		258.586	30.4169
		258.746	30.6347
		258.906	30.4459
		259.066	30.4677
		259.226	30.3951
		259.386	30.504
		259.546	30.4532
		259.706	30.4823
		259.866	30.5186
		260.027	30.4605
		260.186	30.5113
		260.346	30.6202
		260.506	30.5767
		260.666	30.6129
		260.826	30.5621
		260.986	30.6057
		261.146	30.6347
		261.306	30.6347
		261.466	30.758
		261.626	30.7652
		261.786	30.6492
		261.946	30.5404
		262.106	30.5621
		262.266	30.7145
		262.426	30.8159
		262.586	30.8087
		262.746	30.9823
		262.907	30.729
		263.067	30.7217
		263.226	30.7869
		263.387	30.9172
		263.546	31.0546
		263.707	31.0401
		263.867	30.9968
		264.027	30.9968
		264.187	31.004
		264.346	31.0546
		264.507	31.1268
		264.667	31.134
		264.827	31.069
		264.987	31.1052
		265.147	31.0835
		265.307	31.2783
		265.467	31.2423
		265.627	31.3648
		265.787	31.372
		265.947	31.2206
		266.107	31.4512
		266.267	31.3288
		266.427	31.4368
		266.587	31.444
		266.747	31.3288
		266.907	31.1846
		267.067	31.1557
		267.227	31.2711
		267.387	31.2495
		267.547	31.1485
		267.707	31.1557
		267.867	30.9968
		268.027	30.9606
		268.187	31.0979
		268.347	31.0401
		268.507	31.0907
		268.667	31.0618
		268.827	30.9896
		268.986	30.9028
		269.147	30.8014
		269.307	30.9606
		269.467	30.8449
		269.627	30.8738
		269.787	30.8666
		269.947	30.8304
		270.107	30.8883
		270.267	31.0185
		270.427	30.9823
		270.587	30.9606
		270.747	30.7942
		270.907	30.642
		271.067	30.7
		271.228	30.6492
		271.388	30.642
		271.547	30.6565
		271.707	30.6202
		271.867	30.6202
		272.027	30.5912
		272.188	30.7652
		272.347	30.8014
		272.508	30.8883
		272.667	30.7869
		272.827	30.7145
		272.988	30.6782
		273.147	30.8087
		273.308	30.7869
		273.468	30.7652
		273.627	30.758
		273.787	30.6274
		273.948	30.7145
		274.108	30.7072
		274.267	30.6855
		274.427	30.671
		274.588	30.7362
		274.747	30.6927
		274.908	30.7434
		275.068	30.671
		275.228	30.7145
		275.388	30.729
		275.548	30.7362
		275.708	30.7434
		275.868	30.6855
		276.028	30.6274
		276.188	30.7724
		276.348	30.6855
		276.507	30.7145
		276.668	30.7869
		276.828	30.8014
		276.988	30.7145
		277.148	30.7724
		277.308	30.9028
		277.468	30.8159
		277.628	30.7507
		277.788	30.7724
		277.948	30.6927
		278.108	30.7072
		278.268	30.7942
		278.428	30.7362
		278.588	30.9245
		278.748	30.8087
		278.908	30.7434
		279.068	30.729
		279.228	30.8014
		279.388	30.8087
		279.548	30.8014
		279.708	30.7869
		279.868	30.881
		280.028	30.8014
		280.188	30.8304
		280.349	30.9823
		280.509	30.9028
		280.668	30.9245
		280.828	30.8666
		280.988	30.8593
		281.148	30.8666
		281.308	30.8159
		281.469	30.8087
		281.629	30.8159
		281.788	30.8666
		281.948	30.8376
		282.108	30.91
		282.268	30.8521
		282.428	30.91
		282.588	30.9823
		282.749	30.9317
		282.908	30.9534
		283.069	30.9606
		283.229	31.0112
		283.388	30.9968
		283.549	31.069
		283.708	31.0257
		283.869	31.0618
		284.028	31.069
		284.189	31.0907
		284.349	31.0401
		284.508	31.1846
		284.669	31.1052
		284.829	31.1485
		284.989	31.1196
		285.149	31.0835
		285.309	31.1268
		285.469	31.1846
		285.629	31.3864
		285.789	31.2134
		285.949	31.199
		286.11	31.1413
		286.269	31.1701
		286.429	31.2134
		286.59	31.1918
		286.749	31.3504
		286.909	31.2279
		287.069	31.2062
		287.229	31.2928
		287.389	31.2351
		287.549	31.2495
		287.709	31.3
		287.869	31.3432
		288.029	31.2928
		288.189	31.2639
		288.349	31.3
		288.509	31.3144
		288.669	31.372
		288.829	31.2856
		288.989	31.3504
		289.149	31.3648
		289.309	31.3216
		289.469	31.3864
		289.629	31.3576
		289.789	31.3216
		289.949	31.3864
		290.109	31.3288
		290.269	31.3072
		290.429	31.336
		290.589	31.3576
		290.749	31.3936
		290.909	31.4296
		291.07	31.3648
		291.229	31.372
		291.389	31.4008
		291.548	31.4224
		291.709	31.4224
		291.869	31.4584
		292.029	31.372
		292.189	31.5016
		292.349	31.4152
		292.51	31.3792
		292.669	31.5088
		292.83	31.408
		292.99	31.4368
		293.15	31.4368
		293.31	31.4152
		293.47	31.6023
		293.63	31.5376
		293.79	31.5088
		293.95	31.5448
		294.11	31.4656
		294.27	31.516
		294.43	31.5879
		294.591	31.6239
		294.75	31.5304
		294.91	31.5879
		295.07	31.5232
		295.23	31.5016
		295.39	31.4944
		295.55	31.5663
		295.71	31.6023
		295.87	31.5879
		296.03	31.5807
		296.19	31.5663
		296.35	31.6023
		296.51	31.5879
		296.67	31.5304
		296.83	31.5088
		296.99	31.5376
		297.15	31.552
		297.31	31.5879
		297.47	31.5735
		297.63	31.5376
		297.79	31.5448
		297.95	31.5735
		298.11	31.6023
		298.27	31.5879
		298.43	31.7029
		298.59	31.6382
		298.75	31.5807
		298.91	31.5591
		299.069	31.516
		299.23	31.6023
		299.39	31.6382
		299.55	31.6382
		299.71	31.5735
		299.87	31.6598
		300.03	31.5663
		300.19	31.6382
		300.35	31.7101
		300.51	31.6813
		300.67	31.746
		300.831	31.7101
		300.99	31.6885
		301.151	31.667
		301.31	31.6742
		301.47	31.6813
		301.631	31.8321
		301.791	31.746
		301.951	31.7962
		302.111	31.7316
		302.27	31.7244
		302.431	31.7531
		302.59	31.7172
		302.751	31.8679
		302.911	31.8321
		303.071	31.7531
		303.231	31.7603
		303.391	31.6885
		303.551	31.7603
		303.71	31.8249
		303.871	31.8177
		304.031	31.7603
		304.191	31.8894
		304.351	31.7675
		304.511	31.9539
		304.671	31.7747
		304.831	31.9826
		304.991	31.7818
		305.151	31.8679
		305.311	31.8105
		305.471	31.8392
		305.631	31.8536
		305.791	31.8823
		305.951	31.8607
		306.112	31.9181
		306.271	31.8536
		306.431	31.8321
		306.59	31.8894
		306.751	31.8894
		306.911	31.8679
		307.071	31.9109
		307.231	31.8966
		307.391	31.9396
		307.551	31.9611
		307.711	31.9826
		307.871	31.9826
		308.031	32.0112
		308.191	31.9683
		308.351	31.9897
		308.511	32.0399
		308.671	32.0542
		308.831	32.0685
		308.991	32.047
		309.151	32.1758
		309.311	32.2115
		309.471	32.1615
		309.631	32.0971
		309.791	32.14
		309.951	32.1758
		310.111	32.1901
		310.271	32.1615
		310.431	32.1472
		310.591	32.2401
		310.752	32.233
		310.912	32.2044
		311.072	32.1829
		311.232	32.1758
		311.391	32.233
		311.552	32.2044
		311.711	32.3115
		311.871	32.3615
		312.031	32.2687
		312.191	32.3972
		312.352	32.3044
		312.511	32.3115
		312.672	32.2973
		312.832	32.3472
		312.991	32.4329
		313.151	32.3615
		313.312	32.4186
		313.472	32.3472
		313.632	32.3829
		313.792	32.4257
		313.952	32.4828
		314.112	32.4543
		314.272	32.4685
		314.432	32.44
		314.592	32.4543
		314.752	32.4329
		314.912	32.4329
		315.073	32.4115
		315.232	32.4186
		315.392	32.5184
		315.552	32.4828
		315.712	32.4257
		315.872	32.5327
		316.032	32.4043
		316.192	32.4614
		316.352	32.4543
		316.512	32.3829
		316.672	32.4471
		316.832	32.4257
		316.992	32.3258
		317.152	32.4115
		317.312	32.3258
		317.472	32.4543
		317.632	32.4186
		317.792	32.5398
		317.952	32.4614
		318.112	32.4685
		318.272	32.4899
		318.432	32.4115
		318.592	32.4828
		318.752	32.4614
		318.912	32.5469
		319.073	32.5398
		319.232	32.4756
[truncated: 273 more rows]

## Sheet: Figure 4g
	Figure 4g Mechanical behavior of the riboflavin microneedle array under normal compressive load.
		Displacement	Force per microneedle
		μm	N
		0	0.0748
		15	0.1497
		30	0.2245
		45	0.2994
		60	0.3742
		75	0.4116
		90	0.449
		105	0.5613
		120	0.6735
		135	0.7483
		150	0.8231
		165	0.9354
		180	1.0476
		195	1.1598
		210	1.272
		225	1.3843
		240	1.4965
		255	1.5339
		270	1.6087
		285	1.7209
		300	1.8332
		315	1.908
		330	2.0202
		345	2.0576
		360	2.0576
		405	2.1698
		420	2.2072
		435	2.2446
		450	2.3195

## Sheet: Figure 4h
	Figure 4h Fluorescence intensity of drug release from microneedles into sclera over time (0-30 min).
			Time	Intensity
			min
			0	8.286	8.883	8.426	9.075	8.245
			5	13.895	8.717	8.719	5.759	9.267
			10	13.715	12.137	12.723	13.403	12.734
			15	15.289	12.988	13.026	12.699	12.746
			20	20.308	19.826	20.546	20.471	16.132
			25	22.721	17.189	16.337	16.846	20.446
			30	21.995	23.813	23.679	22.818	23.202

## Sheet: Figure 4j
	Figure 4j The relationship between blue light intensity and Young’s modulus.
		Blue light intensity	Control (0)	RF (0)	4.13	6	11.7	15.5	22.6	25.6	30
		Young's modulus (Mpa)	16.55	19.6	18.8	22.59	21.78	25.61	33.26	37.43	39.6
			18.01	17.52	23.61	28.88	26.01	29.98	34.33	35.9	40.88
			16.6	17.61	13.16	29.27	25.37	26.43	30.02	30.63	40.42

## Sheet: Figure 5k
	Figure 5k Comparing axial length change in the pre- and post-treatment.
		Pre-treatment (mm)	Post-treatment (mm)
		15.49	14.5
		16.08	14.315
		16.87	15.82
		15.9975	14.49
		15.35	14.16
		15.735	14.935

[truncated: 12 more sheets: Figure 5l, Figure 6c, Figure 6d, Figure 6f, Supplementary Figure 4, Supplementary Figure 10, Supplementary Figure 14, Supplementary Figure 17, Supplementary Figure 22, Supplementary Figure 23, Supplementary Figure 28, Supplementary Figure 32]
